# Supplementary material for: A systematic review of consumers’ knowledge, attitudes and experiences of primary health professionals’ role in genomic medicine
Source: Eur J Hum Genet. 2025 Jul 2;33(12):1567–78. doi: 10.1038/s41431-025-01904-y (PMC12669570; doi:10.1038/s41431-025-01904-y)
Supplement: Supplementary file 3 — Supplementary 3 [file 41431_2025_1904_MOESM3_ESM.xlsx]

## Sheet: n-19
Quality Appraisal (MMAT): For each question, answer "Yes / No / Can't tell"																		Included?	Screening questions for ALL types		Qualitative					Quantitative randomized controlled trials					Quantitative non randomized					Quantitative descriptive					Mixed methods
title	year	journal	issn	volume	issue	pages	First author	url	language	publisher	location	abstract	notes	doi	keywords	pubmed_id	pmc_id		S1. Are there clear research questions?	S2. Do the collected data allow to address the research questions?	1.1. Is the qualitative approach appropriate to answer the research question?	1.2. Are the qualitative data collection methods adequate to address the research question?	1.3. Are the findings adequately derived from the data?	1.4. Is the interpretation of results sufficiently substantiated by data?	1.5. Is there coherence between qualitative data sources, collection, analysis and interpretation?	2.1. Is randomization appropriately performed?	2.2. Are the groups comparable at baseline?	2.3. Are there complete outcome data?	2.4. Are outcome assessors blinded to the intervention provided?	2.5 Did the participants adhere to the assigned intervention?	3.1. Are the participants representative of the target population?	3.2. Are measurements appropriate regarding both the outcome and intervention (or exposure)?	3.3. Are there complete outcome data?	3.4. Are the confounders accounted for in the design and analysis?	3.5. During the study period, is the intervention administered (or exposure occurred) as intended?	4.1. Is the sampling strategy relevant to address the research question?	4.2. Is the sample representative of the target population?	4.3. Are the measurements appropriate?	4.4. Is the risk of nonresponse bias low?	4.5. Is the statistical analysis appropriate to answer the research question?	5.1. Is there an adequate rationale for using a mixed methods design to address the research question?	5.2. Are the different components of the study effectively integrated to answer the research question?	5.3. Are the outputs of the integration of qualitative and quantitative components adequately interpreted?	5.4. Are divergences and inconsistencies between quantitative and qualitative results adequately addressed?	5.5. Do the different components of the study adhere to the quality criteria of each tradition of the methods involved?
Interest in BRCA1/2 testing in a primary care population.	2002	Preventive Medicine	0091-7435	34	6	590-595	Armstrong K	https://search.ebscohost.com/login.aspx?direct=true&AuthType=sso&db=ccm&AN=106957035&site=ehost-live&custid=s8434881		Academic Press Inc.	Dept of Medicine, University of Pennsylvania School of Medicine; karmstro@mail.med.upenn.edu U2 - PMID: NLM12052018. Burlington, Massachusetts	BACKGROUND: Mutations in the breast cancer susceptibility genes BRCA1 and BRCA2 are found in less than 1/1,000 women in the general population. Experts and professional organizations recommend targeting testing to women with risk factors for carrying a mutation. Over the next decade, BRCA1/2 testing is likely to become substantially less expensive and to move into primary care practice where pret…	Accession Number: 106957035. Language: English. Entry Date: 20020906. Revision Date: 20200708. Publication Type: Journal Article; research; tables/charts. Journal Subset: Biomedical; Peer Reviewed; USA. Grant Information: Robert Wood Johnson Foundation, Dept of Veterans Affairs, Breast Cancer Research Foundation, and National Cancer Institute Grant CA57601. NLM UID: 0322116. | RAYYAN-INCLUSION: {…	10.1006/pmed.2002.1022	Breast Neoplasms;Familial and Genetic;Cancer Screening;Psychosocial Factors;Primary Health Care;Trends;Genetic Screening;Survey Research;Questionnaires;Random Sample;Multiple Logistic Regression;Descriptive Statistics;T-Tests;Chi Square Test;Correlation Coefficient;Bivariate Statistics;Multivariate Analysis;P-Value;Odds Ratio;Confidence Intervals;White Persons;African Americans;Race Factors;Relat…			Yes	Yes	Yes											Yes	Yes	Yes	Yes	Yes
Pharmacogenetic testing in primary care practice: opinions of physicians, pharmacists and patients.	2019	Pharmacogenomics	1744-8042 (Electronic)	20	8	589-598	Frigon MP	https://pubmed.ncbi.nlm.nih.gov/31190623/	eng		England	Aim: Although health authorities have set pharmacogenetic (PGx) markers on labels of hundreds of drugs, the use of PGx in clinical care remains infrequent. The adoption of PGx will depend on the opinions of physicians, pharmacists and patients. Materials & methods: Qualitative focus group interviews were performed with 23 physicians, 11 pharmacists and 30 patients. Results: Majority of the partic…	RAYYAN-INCLUSION: {"Janet"=>"Included", "klay.lamprell"=>"Included", "Samran"=>"Included"} | RAYYAN-LABELS: Samran | RAYYAN-LABELS: Samran	10.2217/pgs-2019-0004	Adult;Aged;*Attitude of Health Personnel;Female;Health Personnel;Humans;Male;Middle Aged;Patients;Pharmacists/psychology;Pharmacogenetics/*trends;Pharmacogenomic Testing/*veterinary;Physician-Patient Relations;Physicians/psychology;Primary Health Care;*Surveys and Questionnaires;Young Adult;Pharmacists;Pharmacogenetics	31190623		Yes	No	No	Yes	Yes	Yes	Yes	Yes
Patient experiences with pharmacogenetic testing in a primary care setting.	2016	Pharmacogenomics	1744-8042 (Electronic)	17	15	1629-1636	Haga SB	https://pubmed.ncbi.nlm.nih.gov/27648637/	eng		England	AIM: To investigate patient experiences with pharmacogenetic (PGx) testing. METHODS: Patients were offered PGx testing through a study on pharmacist-assisted delivery of PGx testing and invited to complete pre- and post-testing surveys about their experience. RESULTS: Of 63 patients tested, 17 completed the baseline survey (27%). Interest in testing was mostly impacted by desire to inform selecti…	RAYYAN-INCLUSION: {"Romika"=>"Included"} | RAYYAN-LABELS: Romika | RAYYAN-LABELS: Samran	10.2217/pgs-2016-0077	Adult;Aged;Communication;Female;Humans;Male;Middle Aged;*Pharmacogenomic Testing;Physician-Patient Relations;*Primary Health Care;Pharmacogenetics	27648637	PMC5558503	Yes	Yes	Yes											Yes	Yes	Yes	Yes	Yes
Pilot study of the acceptability of cystic fibrosis carrier testing during routine antenatal consultations in general practice.	1996	British Journal of General Practice	0960-1643	46	405	225-227	Harris, H	https://search.ebscohost.com/login.aspx?direct=true&AuthType=sso&db=ccm&AN=104790266&site=ehost-live&custid=s8434881		Royal College of General Practitioners	Wolfson Genetics Enquiry Centre, St Mary's Hospital, Manchester. U2 - PMID: NLM8703524.	In 1989, the gene for cystic fibrosis was cloned and it became possible to detect carriers of the gene among the general population, including pregnant women. The aim of the pilot study was to assess the acceptability of integrating cystic fibrosis carrier testing into antenatal care by general practitioners at the first booking appointment. Between 1 September 1991 and 31 August 1992, inclusive,…	Accession Number: 104790266. Language: English. Entry Date: 20110610. Revision Date: 20150711. Publication Type: Journal Article; research. Journal Subset: Biomedical; Europe; Peer Reviewed; UK & Ireland. Instrumentation: State-Trait Anxiety Inventory (STAI) (Spielberger). NLM UID: 9005323. | RAYYAN-INCLUSION: {"Janet"=>"Included", "Romika"=>"Included"} | RAYYAN-LABELS: Romika,unsure | RAYYAN-INC…		Cystic Fibrosis;Prevention and Control;Genetic Techniques;Patient Attitudes;Prenatal Care;Methods;England;Family Practice;Female;Genetic Screening;Human;Pilot Studies;Pregnancy;State-Trait Anxiety Inventory;Pilot Projects;Referral and Consultation			Yes	Yes	Yes																					Yes	Yes	Yes	Yes	Yes
Psychosocial and Cultural Determinants of Interest and Uptake of Skin Cancer Genetic Testing in Diverse Primary Care.	2019	Public health genomics	1662-8063 (Electronic)	22	1	58-68	Hay JL	https://pubmed.ncbi.nlm.nih.gov/31437847/	eng		Switzerland	BACKGROUND: Translational research in genomics has limited reach and requires efforts to broaden access and utility in diverse populations. Skin cancer is common and rates are rising, including among Hispanics. Germline variants in the melanocortin-1 receptor (MC1R) gene are common in the population and confer moderate risk for melanoma and basal cell cancers across skin types. Feedback about MC1…	RAYYAN-INCLUSION: {"Romika"=>"Included"} | RAYYAN-LABELS: Romika,behaviour related | RAYYAN-LABELS: Samran	10.1159/000501985	Adult;*Attitude to Health;*Cultural Diversity;Female;Genetic Testing/methods;*Health Literacy;Hispanic or Latino/*psychology;Humans;Male;*Melanoma/ethnology/genetics/psychology;Middle Aged;New Mexico/epidemiology;Primary Health Care/methods;*Psychology;*Receptor, Melanocortin, Type 1/analysis/genetics;*Skin Neoplasms/ethnology/genetics/psychology;Skin Neoplasms;Genetic Testing	31437847	PMC7814986	Yes	Yes	Yes	Yes	Yes	Yes	Yes
Patient preferences of decision-making in the context of genetic testing for breast cancer risk	2002	Genetics in Medicine		4	3	150-157	Helmes, A.W	https://www.scopus.com/inward/record.uri?eid=2-s2.0-1842858195&doi=10.1097%2f00125817-200205000-00009&partnerID=40&md5=2176a81885fb0404c7cafdd3573dd185				Purpose: We conducted a study on women's preferred physician involvement in the decision to obtain genetic testing for breast cancer risk. Methods: Women from a primary care physician network completed a telephone survey and a written baseline questionnaire. Results: The majority preferred to make up their own minds. Predictors of leaving the decision to providers were less education, less knowle…	Export Date: 20 February 2024; Cited By: 32 | RAYYAN-INCLUSION: {"Romika"=>"Included"} | RAYYAN-LABELS: Romika | RAYYAN-LABELS: Romika	10.1097/00125817-200205000-00009	Autonomy;Breast cancer;Decision-making;Genetic testing;Physician;Adult;Breast Neoplasms;Female;Genetic Counseling;Genetic Predisposition to Disease;Genetic Screening;Humans;Middle Aged;Patient Participation;Patient Satisfaction;Empirical Approach;Genetics and Reproduction;breast cancer;cancer risk;controlled study;doctor patient relation;female;genetic analysis;health survey;human;knowledge;medic…			Yes	Yes	Yes						Yes	Yes	Yes	Yes	Yes
Visioning family-centered care in genetics: what parents and providers have to say.	2006	Journal of genetic counseling	1059-7700 (Print)	15	5	349-60	Hernandez VR	https://pubmed.ncbi.nlm.nih.gov/16967330/	eng		United States	The purpose of this multisite exploratory research study involving focus groups of consumers and service providers was to generate stakeholder input for a statewide strategic plan for genetic services in the southwestern region of the United States. This article describes the qualitative methods by which the data were collected and summarizes major themes in participants' perceptions about geneti…	RAYYAN-INCLUSION: {"Romika"=>"Included"} | RAYYAN-LABELS: Romika | RAYYAN-LABELS: Janet	10.1007/s10897-006-9032-9	*Family;Genetic Testing/psychology;Health Care Rationing;Humans;Patient Education as Topic;*Patient-Centered Care	16967330		Yes	Yes	Yes	Yes	Yes	Yes	Yes	Yes
"Is it really worth it to get tested?": Primary care patients' impressions of predictive SNP testing for colon cancer.	2013	Journal of Genetic Counseling	1059-7700	22	1	138-151	Leventhal, Kara-Grace		English PT - Journal, Peer Reviewed Journal	["Springer", "Germany"]	["Graves, Kristi D.: Fisher Center for Familial Cancer Research, Georgetown University, 3300 Whitehaven Street, NW, Suite 4100, Washington, DC, US, 20007, kdg9@georgetown.edu", "Graves, Kristi D.: kdg9@georgetown.edu"] Germany	Despite significant progress in genomics research over the past decade, we remain years away from the integration of genomics into routine clinical care. As an initial step toward the implementation of genomic-based medicine, we explored primary care patients' ideas about genomic testing for common complex diseases to help develop future patient education materials and interventions to communicat…	RAYYAN-INCLUSION: {"Maryam"=>"Included"} | RAYYAN-LABELS: Maryam | RAYYAN-INCLUSION: {"Samantha"=>"Included"} | RAYYAN-LABELS: Samantha	https://dx.doi.org/10.1007/s10897-012-9530-x	*Cancer Screening;*Client Attitudes;*Genetic Counseling;*Genome;*Primary Health Care;Colon Disorders;Genetic Testing;Nucleotides;Polymorphism;Genetic Translation;Colonic Neoplasms			Yes	YES	Yes																					Yes	NO	NO	Yes	Yes
Introducing genetic testing for cardiovascular disease in primary care: a qualitative study.	2014	The British journal of general practice : the journal of the Royal College of General Practitioners	1478-5242 (Electronic)	64	622	e282-9	Middlemass JB	https://pubmed.ncbi.nlm.nih.gov/24771842/	eng		England	BACKGROUND: While primary care systematically offers conventional cardiovascular risk assessment, genetic tests for coronary heart disease (CHD) are increasingly commercially available to patients. It is unclear how individuals may respond to these new sources of risk information. AIM: To explore how patients who have had a recent conventional cardiovascular risk assessment, perceive additional i…	RAYYAN-INCLUSION: {"Maryam"=>"Included"} | RAYYAN-LABELS: Maryam | RAYYAN-LABELS: Samran	10.3399/bjgp14X679714	Adult;Age Factors;Attitude to Health;Coronary Artery Disease/*diagnosis/*genetics;Female;Genetic Predisposition to Disease/*epidemiology;Genetic Testing/*methods;Health Knowledge, Attitudes, Practice;Humans;Interviews as Topic;Male;Middle Aged;*Patient Acceptance of Health Care;Primary Health Care/*organization & administration;Qualitative Research;Risk Assessment;Rural Population;Sex Factors;Uni…	24771842	PMC4001138	Yes	Yes	Yes	Yes	Yes	Yes	Yes
The primary care physician role in cancer genetics: A qualitative study of patient experience.	2010	Family Practice	0263-2136	27	5	563-569	Miller, Fiona A		English PT - Journal, Peer Reviewed Journal	["Oxford University Press", "United Kingdom"]	["Miller, Fiona A.: Department of Health Policy, Management and Evaluation, University of Toronto, 155 College Street, 4th floor, Toronto, ON, Canada, M5T 3M6, fiona.miller@utoronto.ca", "Miller, Fiona A.: fiona.miller@utoronto.ca"] United Kingdom	Background: Increased availability of genetic testing is changing the primary care role in cancer genetics. The perspective of primary care physicians (PCPs) regarding their role in support of genetic testing has been explored, but little is known about the expectations of patients or the PCP role once genetic test results are received. Methods: Two sets of open-ended semi-structured interviews w…	RAYYAN-INCLUSION: {"Maryam"=>"Included"} | RAYYAN-LABELS: Maryam | RAYYAN-INCLUSION: {"Samantha"=>"Included"} | RAYYAN-LABELS: Samantha	https://dx.doi.org/10.1093/fampra/cmq035	*Client Attitudes;*Genetic Testing;*Neoplasms;*Primary Health Care;Physicians;Roles;Physician's Role			Yes	Yes	Yes	Yes	Yes	Yes	Yes	Yes
Possibilities and barriers in the implementation of a preconceptional screening programme for cystic fibrosis carriers: a focus group study.	2003	Public health	0033-3506 (Print)	117	6	396-403	Poppelaars FA	https://pubmed.ncbi.nlm.nih.gov/14522154/	eng		Netherlands	OBJECTIVE: This qualitative study aimed to explore possibilities and barriers in the implementation of a nationwide preconceptional cystic fibrosis (CF) carrier screening programme. METHODS: Sessions were held with two focus groups of CF patients and CF relatives, one focus group of people from the target population (couples planning a pregnancy), and two focus groups of potential providers (gene…	RAYYAN-INCLUSION: {"Maryam"=>"Included"} | RAYYAN-LABELS: Maryam | RAYYAN-LABELS: Janet	10.1016/S0033-3506(03)00136-7	Adult;*Attitude to Health;Cystic Fibrosis/*diagnosis/genetics;Female;Focus Groups;Genetic Carrier Screening/*methods;Genetic Testing/methods/*organization & administration;*Health Plan Implementation;Health Services Research;Humans;Male;Middle Aged;Netherlands;Physicians, Family/psychology;*Preconception Care;Public Health Administration;Qualitative Research;Sexual Partners/psychology;Cystic Fibr…	14522154		Yes	Yes	Yes	Yes	Yes	Yes	Yes	Yes
Patient and provider perspectives on the development of personalized medicine: a mixed-methods approach	2018	Journal of Community Genetics		9	3	283-291	Puryear, L.	https://www.scopus.com/inward/record.uri?eid=2-s2.0-85039040922&doi=10.1007%2fs12687-017-0349-x&partnerID=40&md5=5a3828b8aa56c5ad59dbe21730d1294d				While genetic testing gains adoption in specialty services such as oncology, neurology, and cardiology, use of genetic and genomic testing has yet to be adopted as widely in primary care. The purpose of this study is to identify and compare patient and primary care provider (PCP) expectations of genetics services in primary care. Patient and PCP perspectives were assessed through a mixed-method a…	Export Date: 20 February 2024; Cited By: 17 | RAYYAN-INCLUSION: {"Maryam"=>"Included"} | RAYYAN-LABELS: Maryam | RAYYAN-LABELS: Romika	10.1007/s12687-017-0349-x	Genetics;Patient-centered care;Personalized medicine;Physician decision support;Primary care;adult;aged;anxiety;Article;expectation;family history;female;frustration;general practitioner;genetic risk;genetic screening;genetics;health care access;health personnel attitude;human;insurance;knowledge;major clinical study;male;medical information;patient attitude;patient care;perception;personalized m…			Yes	Yes	Yes																					Yes	Yes	Yes	Yes	Yes
Patients' and physicians' perspectives on pharmacogenetic testing	2006	Pharmacogenomics		7	1	49-59	Rogausch, A.	https://www.scopus.com/inward/record.uri?eid=2-s2.0-33644873549&doi=10.2217%2f14622416.7.1.49&partnerID=40&md5=548c561a1fe41442f8698bf970ff7fe1				Introduction: The integration of pharmacogenetic testing into routine care will, in part, depend upon the patients'and physicians' acceptance of these tests. Empirical data regarding patients' and physicians' views on pharmacogenetic testing are lacking. Objectives: To explore patients' and physicians' perspectives on the potential implications of pharmacogenetic testing, particularly focusing on…	Export Date: 20 February 2024; Cited By: 106 | RAYYAN-INCLUSION: {"Samantha"=>"Included"} | RAYYAN-LABELS: Samantha | USER-NOTES: {"Samantha"=>["this might just be 'public opinion' of genetic testing rather than getting patient perspectives of actual care provision. also patients may not be reflecting on their experience in primary care. check full text"]} | RAYYAN-INCLUSION: {"Maryam"=>"Included…	10.2217/14622416.7.1.49	Attitude of health personnel;Delivery of healthcare;Ethics;Patient acceptance of healthcare;Pharmacogenetics;Adult;Age Factors;Aged;Asthma;Attitude of Health Personnel;Cross-Sectional Studies;Data Collection;Female;Germany;Humans;Informed Consent;Insurance, Health;Logistic Models;Male;Middle Aged;Patient Acceptance of Health Care;Patients;Physicians, Family;Pulmonary Disease, Chronic Obstructive;…			Yes	Yes	Yes																Yes	Yes	Yes	Yes	Yes
Informed choice and attitudes regarding a genomic test to predict risk of colorectal cancer in general practice	2022	Patient Education and Counseling	["0738-3991", "1873-5134"]	105	4	987-995	Saya S	https://www.elsevier.com/locate/pateducou	English	Elsevier Ireland Ltd	S. Saya, The University of Melbourne, centre for Cancer Research, Victorian Comprehensive Cancer Centre, Level 10, 305 Grattan Street, Melbourne, VIC 3000, Australia. E-mail: sibel.saya@unimelb.edu.au Ireland	Objective: A genomic test to predict personal risk of colorectal cancer (CRC) that targets screening and could be feasibly implemented in primary care. We explored informed decision-making and attitudes towards genomic testing in this setting. Method(s): A CRC genomic test was offered to 150 general practice patients with brief discussion of its implications. We measured informed choice about the…	RAYYAN-INCLUSION: {"Samantha"=>"Included"} | RAYYAN-LABELS: Samantha | RAYYAN-INCLUSION: {"Maryam"=>"Included"} | RAYYAN-LABELS: Maryam	https://dx.doi.org/10.1016/j.pec.2021.08.008 PT - Article	adult;age distribution;aged;article;attitude to illness;cancer screening;*colorectal cancer/di [Diagnosis];controlled study;educational status;evidence based medicine;feasibility study;female;*general practice;*genetic screening;health insurance;human;*informed consent;major clinical study;male;*patient attitude;patient counseling;*prediction;qualitative analysis;risk reduction;sex difference;Col…			Yes	Yes	Yes																					Yes	Yes	Yes	Yes	Yes
Introducing new genetic testing with case finding for familial hypercholesterolaemia in primary care: qualitative study of patient and health professional experience	2022	British Journal of General Practice	["0960-1643", "1478-5242"]	72	720	E519-E527	Silva L	http://bjgp.org/lookup/doi/10.3399/BJGP.2021.0558	English	Royal College of General Practitioners	J. Kai, Centre for Academic Primary Care, University of Nottingham, Nottingham, United Kingdom. E-mail: joe.kai@nottingham.ac.uk United Kingdom	Background: Familial hypercholesterolaemia (FH) is a common inherited condition causing elevated cholesterol, premature heart disease and early death. Although FH can be effectively treated, over 80% of people with FH remain undetected. Aim(s): To explore patient and health professional experiences of introducing genetic testing with case finding for FH in primary care. Design and setting: Qualit…	RAYYAN-INCLUSION: {"Samantha"=>"Included"} | RAYYAN-LABELS: Samantha | RAYYAN-INCLUSION: {"Maryam"=>"Included"} | RAYYAN-LABELS: Maryam	https://dx.doi.org/10.3399/BJGP.2021.0558 PT - Article	adolescent;adult;anxiety;article;awareness;blood examination;*case finding;cholesterol blood level;clinical article;cohort analysis;emotion;*familial hypercholesterolemia/di [Diagnosis];family history;female;general practice;general practitioner;*genetic screening;human;male;medical history;motivation;patient care;patient referral;personal experience;practice guideline;*primary medical care;quali…			Yes	Yes	Yes	Yes	Yes	Yes	Yes	Yes
The importance of the general practitioner as an information source for patients with hereditary haemochromatosis.	2014	Patient education and counseling	1873-5134 (Electronic)	96	1	86-92	Teixeira E	https://pubmed.ncbi.nlm.nih.gov/24857332/	eng		Ireland	OBJECTIVE: To explore hereditary haemochromatosis (HH) patients' perspectives on genetic information, namely the types of sources used, preferred or trusted. METHODS: A survey online was conducted by the European Federation of Associations of Patients with Haemochromatosis (EFAPH) and applied to members of nine National Associations. RESULTS: From a total of 1019 validated questionnaires, 895 res…	RAYYAN-INCLUSION: {"Samantha"=>"Included"} | RAYYAN-LABELS: Samantha | RAYYAN-LABELS: Samran	10.1016/j.pec.2014.04.017	Adult;Aged;Aged, 80 and over;*Communication;Female;*General Practitioners;Genetic Testing;*Health Knowledge, Attitudes, Practice;Hemochromatosis/*diagnosis/genetics;Humans;*Information Seeking Behavior;Internet;Male;Middle Aged;*Patient Education as Topic;Surveys and Questionnaires;Young Adult	24857332		Yes	Yes	Yes											Yes	Yes	Yes	Yes	Yes
Role of the general practitioner in the care of BRCA1 and BRCA2 mutation carriers: General practitioner and patient perspectives	2018	Molecular Genetics and Genomic Medicine		6	6	957-965	Vande Perre, P	https://www.scopus.com/inward/record.uri?eid=2-s2.0-85054862975&doi=10.1002%2fmgg3.464&partnerID=40&md5=5a7807e5a923310cf80904a70d3b6f5b				Background: General practitioners (GPs) have an increasing role in referring patients with putative mutation in BRCA1/2 genes for genetics consultation and for long-term follow-up of mutation carriers. Methods: We compared the expectations of the GPsâ€™ role according to BRCA1/2 mutation carriers and to GPs themselves. Results: Overall, 38% (58/152) of eligible GPs and 70% (176/252) of eligible p…	Export Date: 20 February 2024; Cited By: 4 | RAYYAN-INCLUSION: {"Samantha"=>"Included"} | RAYYAN-LABELS: Samantha | RAYYAN-LABELS: Romika	10.1002/mgg3.464	BRCA1;BRCA2;general practitioners;genetic screening;hereditary breast and ovarian cancer syndrome;Adult;Aged;Aged, 80 and over;BRCA1 Protein;BRCA2 Protein;Breast Neoplasms;Female;General Practitioners;Genetic Carrier Screening;Genetic Counseling;Health Knowledge, Attitudes, Practice;Humans;Middle Aged;Referral and Consultation;BRCA1 protein;BRCA1 protein, human;BRCA2 protein;BRCA2 protein, human;…			Yes	Yes	Yes	Yes	Yses	Yes	Yes	Yes
Public interest in predictive genetic testing, including direct-to-consumer testing, for susceptibility to major depression: preliminary findings.	2010	European journal of human genetics : EJHG	1476-5438 (Electronic)	18	1	47-51	Wilde A	https://pubmed.ncbi.nlm.nih.gov/19690586/	eng		England	The past decade has seen rapid advances in the identification of associations between candidate genes and a range of common multifactorial disorders. This paper evaluates public attitudes towards the complexity of genetic risk prediction in psychiatry involving susceptibility genes, uncertain penetrance and gene-environment interactions on which successful molecular-based mental health interventi…	RAYYAN-INCLUSION: {"Samran"=>"Included"} | RAYYAN-LABELS: Samran | RAYYAN-LABELS: Samran	10.1038/ejhg.2009.138	Adolescent;Adult;Aged;Demography;Depressive Disorder/*genetics;Female;*Genetic Predisposition to Disease;Genetic Testing/*methods/*psychology;*Health Knowledge, Attitudes, Practice;Humans;Internet;Male;Marketing;Middle Aged;*Public Opinion;Serotonin Plasma Membrane Transport Proteins/genetics;Young Adult;Genetic Testing	19690586	PMC2987161	Yes	Yes	Yes	Yes	Yes	Yes	Yes
Precision Medicine: Familiarity, Perceived Health Drivers, and Genetic Testing Considerations Across Health Literacy Levels in a Diverse Sample.	2019	Journal of Genetic Counseling	1059-7700	28	1	59-69	Williams, Jessica R.	https://search.ebscohost.com/login.aspx?direct=true&AuthType=sso&db=ccm&AN=134601501&site=ehost-live&custid=s8434881		John Wiley & Sons, Inc.	["School of Nursing, University of North Carolina at, Chapel Hill, 5004 Carrington Hall, Campus, Box 7460, Chapel Hill, NC, 27599â€7460, USA", "School of Nursing and Health Studies, University of Miami, Coral Gables FL, USA", "Center for Clinical Quality and Implementation Research, Vanderbilt University Medical Center, Nashville TN, USA", "Division of General Internal Medicine and Public Health…	A clear awareness of a patient's knowledge, values, and perspectives is an important component of effective genetic counseling. Advances in precision medicine, however, have outpaced our understanding of patient perceptions of this new approach. Patient views may differ across the three domains of precision medicine (genetics, behavioral, and environmental determinants of health), ethnic/racial g…	Accession Number: 134601501. Language: English. Entry Date: 20190212. Revision Date: 20200203. Publication Type: Journal Article; research; tables/charts. Journal Subset: Biomedical; Continental Europe; Europe; Peer Reviewed. NLM UID: 9206865. | RAYYAN-INCLUSION: {"Samran"=>"Included"} | RAYYAN-LABELS: Samran | RAYYAN-INCLUSION: {"klay.lamprell"=>"Included"} | RAYYAN-LABELS: Klay	10.1007/s10897-018-0291-z	Individualized Medicine;Recognition (Psychology);Genetic Screening;Health Literacy;Patient Preference;Cultural Diversity;Patient Attitudes;Human;Perception;Surveys;Primary Health Care;Florida;Tennessee;African Americans;Hispanic Americans;White Persons;Ethnic Groups;Race Factors;Discrimination;Health Status Disparities;Genetic Testing			Yes	Yes	Yes											Yes	Yes	Yes	Yes	Yes
n=19

## Sheet: Sheet1
Quality Appraisal (MMAT): For each question, answer "Yes / No / Can't tell"																		Included?	Screening questions for ALL types		Qualitative					Quantitative randomized controlled trials					Quantitative non randomized					Quantitative descriptive					Mixed methods
title	year	journal	issn	volume	issue	pages	First author	url	language	publisher	location	abstract	notes	doi	keywords	pubmed_id	pmc_id		S1. Are there clear research questions?	S2. Do the collected data allow to address the research questions?	1.1. Is the qualitative approach appropriate to answer the research question?	1.2. Are the qualitative data collection methods adequate to address the research question?	1.3. Are the findings adequately derived from the data?	1.4. Is the interpretation of results sufficiently substantiated by data?	1.5. Is there coherence between qualitative data sources, collection, analysis and interpretation?	2.1. Is randomization appropriately performed?	2.2. Are the groups comparable at baseline?	2.3. Are there complete outcome data?	2.4. Are outcome assessors blinded to the intervention provided?	2.5 Did the participants adhere to the assigned intervention?	3.1. Are the participants representative of the target population?	3.2. Are measurements appropriate regarding both the outcome and intervention (or exposure)?	3.3. Are there complete outcome data?	3.4. Are the confounders accounted for in the design and analysis?	3.5. During the study period, is the intervention administered (or exposure occurred) as intended?	4.1. Is the sampling strategy relevant to address the research question?	4.2. Is the sample representative of the target population?	4.3. Are the measurements appropriate?	4.4. Is the risk of nonresponse bias low?	4.5. Is the statistical analysis appropriate to answer the research question?	5.1. Is there an adequate rationale for using a mixed methods design to address the research question?	5.2. Are the different components of the study effectively integrated to answer the research question?	5.3. Are the outputs of the integration of qualitative and quantitative components adequately interpreted?	5.4. Are divergences and inconsistencies between quantitative and qualitative results adequately addressed?	5.5. Do the different components of the study adhere to the quality criteria of each tradition of the methods involved?
Interest in BRCA1/2 testing in a primary care population.	2002	Preventive Medicine	0091-7435	34	6	590-595	Armstrong K	https://search.ebscohost.com/login.aspx?direct=true&AuthType=sso&db=ccm&AN=106957035&site=ehost-live&custid=s8434881		Academic Press Inc.	Dept of Medicine, University of Pennsylvania School of Medicine; karmstro@mail.med.upenn.edu U2 - PMID: NLM12052018. Burlington, Massachusetts	BACKGROUND: Mutations in the breast cancer susceptibility genes BRCA1 and BRCA2 are found in less than 1/1,000 women in the general population. Experts and professional organizations recommend targeting testing to women with risk factors for carrying a mutation. Over the next decade, BRCA1/2 testing is likely to become substantially less expensive and to move into primary care practice where pret…	Accession Number: 106957035. Language: English. Entry Date: 20020906. Revision Date: 20200708. Publication Type: Journal Article; research; tables/charts. Journal Subset: Biomedical; Peer Reviewed; USA. Grant Information: Robert Wood Johnson Foundation, Dept of Veterans Affairs, Breast Cancer Research Foundation, and National Cancer Institute Grant CA57601. NLM UID: 0322116. | RAYYAN-INCLUSION: {…	10.1006/pmed.2002.1022	Breast Neoplasms;Familial and Genetic;Cancer Screening;Psychosocial Factors;Primary Health Care;Trends;Genetic Screening;Survey Research;Questionnaires;Random Sample;Multiple Logistic Regression;Descriptive Statistics;T-Tests;Chi Square Test;Correlation Coefficient;Bivariate Statistics;Multivariate Analysis;P-Value;Odds Ratio;Confidence Intervals;White Persons;African Americans;Race Factors;Relat…			Yes	Yes	Yes											Yes	Yes	Yes	Yes	Yes
Pharmacogenetic testing in primary care practice: opinions of physicians, pharmacists and patients.	2019	Pharmacogenomics	1744-8042 (Electronic)	20	8	589-598	Frigon MP	https://pubmed.ncbi.nlm.nih.gov/31190623/	eng		England	Aim: Although health authorities have set pharmacogenetic (PGx) markers on labels of hundreds of drugs, the use of PGx in clinical care remains infrequent. The adoption of PGx will depend on the opinions of physicians, pharmacists and patients. Materials & methods: Qualitative focus group interviews were performed with 23 physicians, 11 pharmacists and 30 patients. Results: Majority of the partic…	RAYYAN-INCLUSION: {"Janet"=>"Included", "klay.lamprell"=>"Included", "Samran"=>"Included"} | RAYYAN-LABELS: Samran | RAYYAN-LABELS: Samran	10.2217/pgs-2019-0004	Adult;Aged;*Attitude of Health Personnel;Female;Health Personnel;Humans;Male;Middle Aged;Patients;Pharmacists/psychology;Pharmacogenetics/*trends;Pharmacogenomic Testing/*veterinary;Physician-Patient Relations;Physicians/psychology;Primary Health Care;*Surveys and Questionnaires;Young Adult;Pharmacists;Pharmacogenetics	31190623		Yes	No	No	Yes	Yes	Yes	Yes	Yes
Patient experiences with pharmacogenetic testing in a primary care setting.	2016	Pharmacogenomics	1744-8042 (Electronic)	17	15	1629-1636	Haga SB	https://pubmed.ncbi.nlm.nih.gov/27648637/	eng		England	AIM: To investigate patient experiences with pharmacogenetic (PGx) testing. METHODS: Patients were offered PGx testing through a study on pharmacist-assisted delivery of PGx testing and invited to complete pre- and post-testing surveys about their experience. RESULTS: Of 63 patients tested, 17 completed the baseline survey (27%). Interest in testing was mostly impacted by desire to inform selecti…	RAYYAN-INCLUSION: {"Romika"=>"Included"} | RAYYAN-LABELS: Romika | RAYYAN-LABELS: Samran	10.2217/pgs-2016-0077	Adult;Aged;Communication;Female;Humans;Male;Middle Aged;*Pharmacogenomic Testing;Physician-Patient Relations;*Primary Health Care;Pharmacogenetics	27648637	PMC5558503	Yes	Yes	Yes											Yes	Yes	Yes	Yes	Yes
Pilot study of the acceptability of cystic fibrosis carrier testing during routine antenatal consultations in general practice.	1996	British Journal of General Practice	0960-1643	46	405	225-227	Harris, H	https://search.ebscohost.com/login.aspx?direct=true&AuthType=sso&db=ccm&AN=104790266&site=ehost-live&custid=s8434881		Royal College of General Practitioners	Wolfson Genetics Enquiry Centre, St Mary's Hospital, Manchester. U2 - PMID: NLM8703524.	In 1989, the gene for cystic fibrosis was cloned and it became possible to detect carriers of the gene among the general population, including pregnant women. The aim of the pilot study was to assess the acceptability of integrating cystic fibrosis carrier testing into antenatal care by general practitioners at the first booking appointment. Between 1 September 1991 and 31 August 1992, inclusive,…	Accession Number: 104790266. Language: English. Entry Date: 20110610. Revision Date: 20150711. Publication Type: Journal Article; research. Journal Subset: Biomedical; Europe; Peer Reviewed; UK & Ireland. Instrumentation: State-Trait Anxiety Inventory (STAI) (Spielberger). NLM UID: 9005323. | RAYYAN-INCLUSION: {"Janet"=>"Included", "Romika"=>"Included"} | RAYYAN-LABELS: Romika,unsure | RAYYAN-INC…		Cystic Fibrosis;Prevention and Control;Genetic Techniques;Patient Attitudes;Prenatal Care;Methods;England;Family Practice;Female;Genetic Screening;Human;Pilot Studies;Pregnancy;State-Trait Anxiety Inventory;Pilot Projects;Referral and Consultation			Yes	Yes	Yes																					Yes	Yes	Yes	Yes	Yes
Psychosocial and Cultural Determinants of Interest and Uptake of Skin Cancer Genetic Testing in Diverse Primary Care.	2019	Public health genomics	1662-8063 (Electronic)	22	1	58-68	Hay JL	https://pubmed.ncbi.nlm.nih.gov/31437847/	eng		Switzerland	BACKGROUND: Translational research in genomics has limited reach and requires efforts to broaden access and utility in diverse populations. Skin cancer is common and rates are rising, including among Hispanics. Germline variants in the melanocortin-1 receptor (MC1R) gene are common in the population and confer moderate risk for melanoma and basal cell cancers across skin types. Feedback about MC1…	RAYYAN-INCLUSION: {"Romika"=>"Included"} | RAYYAN-LABELS: Romika,behaviour related | RAYYAN-LABELS: Samran	10.1159/000501985	Adult;*Attitude to Health;*Cultural Diversity;Female;Genetic Testing/methods;*Health Literacy;Hispanic or Latino/*psychology;Humans;Male;*Melanoma/ethnology/genetics/psychology;Middle Aged;New Mexico/epidemiology;Primary Health Care/methods;*Psychology;*Receptor, Melanocortin, Type 1/analysis/genetics;*Skin Neoplasms/ethnology/genetics/psychology;Skin Neoplasms;Genetic Testing	31437847	PMC7814986	Yes	Yes	Yes	Yes	Yes	Yes	Yes
Patient preferences of decision-making in the context of genetic testing for breast cancer risk	2002	Genetics in Medicine		4	3	150-157	Helmes, A.W	https://www.scopus.com/inward/record.uri?eid=2-s2.0-1842858195&doi=10.1097%2f00125817-200205000-00009&partnerID=40&md5=2176a81885fb0404c7cafdd3573dd185				Purpose: We conducted a study on women's preferred physician involvement in the decision to obtain genetic testing for breast cancer risk. Methods: Women from a primary care physician network completed a telephone survey and a written baseline questionnaire. Results: The majority preferred to make up their own minds. Predictors of leaving the decision to providers were less education, less knowle…	Export Date: 20 February 2024; Cited By: 32 | RAYYAN-INCLUSION: {"Romika"=>"Included"} | RAYYAN-LABELS: Romika | RAYYAN-LABELS: Romika	10.1097/00125817-200205000-00009	Autonomy;Breast cancer;Decision-making;Genetic testing;Physician;Adult;Breast Neoplasms;Female;Genetic Counseling;Genetic Predisposition to Disease;Genetic Screening;Humans;Middle Aged;Patient Participation;Patient Satisfaction;Empirical Approach;Genetics and Reproduction;breast cancer;cancer risk;controlled study;doctor patient relation;female;genetic analysis;health survey;human;knowledge;medic…			Yes	Yes	Yes						Yes	Yes	Yes	Yes	Yes
Visioning family-centered care in genetics: what parents and providers have to say.	2006	Journal of genetic counseling	1059-7700 (Print)	15	5	349-60	Hernandez VR	https://pubmed.ncbi.nlm.nih.gov/16967330/	eng		United States	The purpose of this multisite exploratory research study involving focus groups of consumers and service providers was to generate stakeholder input for a statewide strategic plan for genetic services in the southwestern region of the United States. This article describes the qualitative methods by which the data were collected and summarizes major themes in participants' perceptions about geneti…	RAYYAN-INCLUSION: {"Romika"=>"Included"} | RAYYAN-LABELS: Romika | RAYYAN-LABELS: Janet	10.1007/s10897-006-9032-9	*Family;Genetic Testing/psychology;Health Care Rationing;Humans;Patient Education as Topic;*Patient-Centered Care	16967330		Yes	Yes	Yes	Yes	Yes	Yes	Yes	Yes
"Is it really worth it to get tested?": Primary care patients' impressions of predictive SNP testing for colon cancer.	2013	Journal of Genetic Counseling	1059-7700	22	1	138-151	Leventhal, Kara-Grace		English PT - Journal, Peer Reviewed Journal	["Springer", "Germany"]	["Graves, Kristi D.: Fisher Center for Familial Cancer Research, Georgetown University, 3300 Whitehaven Street, NW, Suite 4100, Washington, DC, US, 20007, kdg9@georgetown.edu", "Graves, Kristi D.: kdg9@georgetown.edu"] Germany	Despite significant progress in genomics research over the past decade, we remain years away from the integration of genomics into routine clinical care. As an initial step toward the implementation of genomic-based medicine, we explored primary care patients' ideas about genomic testing for common complex diseases to help develop future patient education materials and interventions to communicat…	RAYYAN-INCLUSION: {"Maryam"=>"Included"} | RAYYAN-LABELS: Maryam | RAYYAN-INCLUSION: {"Samantha"=>"Included"} | RAYYAN-LABELS: Samantha	https://dx.doi.org/10.1007/s10897-012-9530-x	*Cancer Screening;*Client Attitudes;*Genetic Counseling;*Genome;*Primary Health Care;Colon Disorders;Genetic Testing;Nucleotides;Polymorphism;Genetic Translation;Colonic Neoplasms			Yes	YES	Yes																					Yes	NO	NO	Yes	Yes
Introducing genetic testing for cardiovascular disease in primary care: a qualitative study.	2014	The British journal of general practice : the journal of the Royal College of General Practitioners	1478-5242 (Electronic)	64	622	e282-9	Middlemass JB	https://pubmed.ncbi.nlm.nih.gov/24771842/	eng		England	BACKGROUND: While primary care systematically offers conventional cardiovascular risk assessment, genetic tests for coronary heart disease (CHD) are increasingly commercially available to patients. It is unclear how individuals may respond to these new sources of risk information. AIM: To explore how patients who have had a recent conventional cardiovascular risk assessment, perceive additional i…	RAYYAN-INCLUSION: {"Maryam"=>"Included"} | RAYYAN-LABELS: Maryam | RAYYAN-LABELS: Samran	10.3399/bjgp14X679714	Adult;Age Factors;Attitude to Health;Coronary Artery Disease/*diagnosis/*genetics;Female;Genetic Predisposition to Disease/*epidemiology;Genetic Testing/*methods;Health Knowledge, Attitudes, Practice;Humans;Interviews as Topic;Male;Middle Aged;*Patient Acceptance of Health Care;Primary Health Care/*organization & administration;Qualitative Research;Risk Assessment;Rural Population;Sex Factors;Uni…	24771842	PMC4001138	Yes	Yes	Yes	Yes	Yes	Yes	Yes
The primary care physician role in cancer genetics: A qualitative study of patient experience.	2010	Family Practice	0263-2136	27	5	563-569	Miller, Fiona A		English PT - Journal, Peer Reviewed Journal	["Oxford University Press", "United Kingdom"]	["Miller, Fiona A.: Department of Health Policy, Management and Evaluation, University of Toronto, 155 College Street, 4th floor, Toronto, ON, Canada, M5T 3M6, fiona.miller@utoronto.ca", "Miller, Fiona A.: fiona.miller@utoronto.ca"] United Kingdom	Background: Increased availability of genetic testing is changing the primary care role in cancer genetics. The perspective of primary care physicians (PCPs) regarding their role in support of genetic testing has been explored, but little is known about the expectations of patients or the PCP role once genetic test results are received. Methods: Two sets of open-ended semi-structured interviews w…	RAYYAN-INCLUSION: {"Maryam"=>"Included"} | RAYYAN-LABELS: Maryam | RAYYAN-INCLUSION: {"Samantha"=>"Included"} | RAYYAN-LABELS: Samantha	https://dx.doi.org/10.1093/fampra/cmq035	*Client Attitudes;*Genetic Testing;*Neoplasms;*Primary Health Care;Physicians;Roles;Physician's Role			Yes	Yes	Yes	Yes	Yes	Yes	Yes	Yes
Possibilities and barriers in the implementation of a preconceptional screening programme for cystic fibrosis carriers: a focus group study.	2003	Public health	0033-3506 (Print)	117	6	396-403	Poppelaars FA	https://pubmed.ncbi.nlm.nih.gov/14522154/	eng		Netherlands	OBJECTIVE: This qualitative study aimed to explore possibilities and barriers in the implementation of a nationwide preconceptional cystic fibrosis (CF) carrier screening programme. METHODS: Sessions were held with two focus groups of CF patients and CF relatives, one focus group of people from the target population (couples planning a pregnancy), and two focus groups of potential providers (gene…	RAYYAN-INCLUSION: {"Maryam"=>"Included"} | RAYYAN-LABELS: Maryam | RAYYAN-LABELS: Janet	10.1016/S0033-3506(03)00136-7	Adult;*Attitude to Health;Cystic Fibrosis/*diagnosis/genetics;Female;Focus Groups;Genetic Carrier Screening/*methods;Genetic Testing/methods/*organization & administration;*Health Plan Implementation;Health Services Research;Humans;Male;Middle Aged;Netherlands;Physicians, Family/psychology;*Preconception Care;Public Health Administration;Qualitative Research;Sexual Partners/psychology;Cystic Fibr…	14522154		Yes	Yes	Yes	Yes	Yes	Yes	Yes	Yes
Patient and provider perspectives on the development of personalized medicine: a mixed-methods approach	2018	Journal of Community Genetics		9	3	283-291	Puryear, L.	https://www.scopus.com/inward/record.uri?eid=2-s2.0-85039040922&doi=10.1007%2fs12687-017-0349-x&partnerID=40&md5=5a3828b8aa56c5ad59dbe21730d1294d				While genetic testing gains adoption in specialty services such as oncology, neurology, and cardiology, use of genetic and genomic testing has yet to be adopted as widely in primary care. The purpose of this study is to identify and compare patient and primary care provider (PCP) expectations of genetics services in primary care. Patient and PCP perspectives were assessed through a mixed-method a…	Export Date: 20 February 2024; Cited By: 17 | RAYYAN-INCLUSION: {"Maryam"=>"Included"} | RAYYAN-LABELS: Maryam | RAYYAN-LABELS: Romika	10.1007/s12687-017-0349-x	Genetics;Patient-centered care;Personalized medicine;Physician decision support;Primary care;adult;aged;anxiety;Article;expectation;family history;female;frustration;general practitioner;genetic risk;genetic screening;genetics;health care access;health personnel attitude;human;insurance;knowledge;major clinical study;male;medical information;patient attitude;patient care;perception;personalized m…			Yes	Yes	Yes																					Yes	Yes	Yes	Yes	Yes
Patients' and physicians' perspectives on pharmacogenetic testing	2006	Pharmacogenomics		7	1	49-59	Rogausch, A.	https://www.scopus.com/inward/record.uri?eid=2-s2.0-33644873549&doi=10.2217%2f14622416.7.1.49&partnerID=40&md5=548c561a1fe41442f8698bf970ff7fe1				Introduction: The integration of pharmacogenetic testing into routine care will, in part, depend upon the patients'and physicians' acceptance of these tests. Empirical data regarding patients' and physicians' views on pharmacogenetic testing are lacking. Objectives: To explore patients' and physicians' perspectives on the potential implications of pharmacogenetic testing, particularly focusing on…	Export Date: 20 February 2024; Cited By: 106 | RAYYAN-INCLUSION: {"Samantha"=>"Included"} | RAYYAN-LABELS: Samantha | USER-NOTES: {"Samantha"=>["this might just be 'public opinion' of genetic testing rather than getting patient perspectives of actual care provision. also patients may not be reflecting on their experience in primary care. check full text"]} | RAYYAN-INCLUSION: {"Maryam"=>"Included…	10.2217/14622416.7.1.49	Attitude of health personnel;Delivery of healthcare;Ethics;Patient acceptance of healthcare;Pharmacogenetics;Adult;Age Factors;Aged;Asthma;Attitude of Health Personnel;Cross-Sectional Studies;Data Collection;Female;Germany;Humans;Informed Consent;Insurance, Health;Logistic Models;Male;Middle Aged;Patient Acceptance of Health Care;Patients;Physicians, Family;Pulmonary Disease, Chronic Obstructive;…			Yes	Yes	Yes																Yes	Yes	Yes	Yes	Yes
Informed choice and attitudes regarding a genomic test to predict risk of colorectal cancer in general practice	2022	Patient Education and Counseling	["0738-3991", "1873-5134"]	105	4	987-995	Saya S	https://www.elsevier.com/locate/pateducou	English	Elsevier Ireland Ltd	S. Saya, The University of Melbourne, centre for Cancer Research, Victorian Comprehensive Cancer Centre, Level 10, 305 Grattan Street, Melbourne, VIC 3000, Australia. E-mail: sibel.saya@unimelb.edu.au Ireland	Objective: A genomic test to predict personal risk of colorectal cancer (CRC) that targets screening and could be feasibly implemented in primary care. We explored informed decision-making and attitudes towards genomic testing in this setting. Method(s): A CRC genomic test was offered to 150 general practice patients with brief discussion of its implications. We measured informed choice about the…	RAYYAN-INCLUSION: {"Samantha"=>"Included"} | RAYYAN-LABELS: Samantha | RAYYAN-INCLUSION: {"Maryam"=>"Included"} | RAYYAN-LABELS: Maryam	https://dx.doi.org/10.1016/j.pec.2021.08.008 PT - Article	adult;age distribution;aged;article;attitude to illness;cancer screening;*colorectal cancer/di [Diagnosis];controlled study;educational status;evidence based medicine;feasibility study;female;*general practice;*genetic screening;health insurance;human;*informed consent;major clinical study;male;*patient attitude;patient counseling;*prediction;qualitative analysis;risk reduction;sex difference;Col…			Yes	Yes	Yes																					Yes	Yes	Yes	Yes	Yes
Introducing new genetic testing with case finding for familial hypercholesterolaemia in primary care: qualitative study of patient and health professional experience	2022	British Journal of General Practice	["0960-1643", "1478-5242"]	72	720	E519-E527	Silva L	http://bjgp.org/lookup/doi/10.3399/BJGP.2021.0558	English	Royal College of General Practitioners	J. Kai, Centre for Academic Primary Care, University of Nottingham, Nottingham, United Kingdom. E-mail: joe.kai@nottingham.ac.uk United Kingdom	Background: Familial hypercholesterolaemia (FH) is a common inherited condition causing elevated cholesterol, premature heart disease and early death. Although FH can be effectively treated, over 80% of people with FH remain undetected. Aim(s): To explore patient and health professional experiences of introducing genetic testing with case finding for FH in primary care. Design and setting: Qualit…	RAYYAN-INCLUSION: {"Samantha"=>"Included"} | RAYYAN-LABELS: Samantha | RAYYAN-INCLUSION: {"Maryam"=>"Included"} | RAYYAN-LABELS: Maryam	https://dx.doi.org/10.3399/BJGP.2021.0558 PT - Article	adolescent;adult;anxiety;article;awareness;blood examination;*case finding;cholesterol blood level;clinical article;cohort analysis;emotion;*familial hypercholesterolemia/di [Diagnosis];family history;female;general practice;general practitioner;*genetic screening;human;male;medical history;motivation;patient care;patient referral;personal experience;practice guideline;*primary medical care;quali…			Yes	Yes	Yes	Yes	Yes	Yes	Yes	Yes
The importance of the general practitioner as an information source for patients with hereditary haemochromatosis.	2014	Patient education and counseling	1873-5134 (Electronic)	96	1	86-92	Teixeira E	https://pubmed.ncbi.nlm.nih.gov/24857332/	eng		Ireland	OBJECTIVE: To explore hereditary haemochromatosis (HH) patients' perspectives on genetic information, namely the types of sources used, preferred or trusted. METHODS: A survey online was conducted by the European Federation of Associations of Patients with Haemochromatosis (EFAPH) and applied to members of nine National Associations. RESULTS: From a total of 1019 validated questionnaires, 895 res…	RAYYAN-INCLUSION: {"Samantha"=>"Included"} | RAYYAN-LABELS: Samantha | RAYYAN-LABELS: Samran	10.1016/j.pec.2014.04.017	Adult;Aged;Aged, 80 and over;*Communication;Female;*General Practitioners;Genetic Testing;*Health Knowledge, Attitudes, Practice;Hemochromatosis/*diagnosis/genetics;Humans;*Information Seeking Behavior;Internet;Male;Middle Aged;*Patient Education as Topic;Surveys and Questionnaires;Young Adult	24857332		Yes	Yes	Yes											Yes	Yes	Yes	Yes	Yes
Role of the general practitioner in the care of BRCA1 and BRCA2 mutation carriers: General practitioner and patient perspectives	2018	Molecular Genetics and Genomic Medicine		6	6	957-965	Vande Perre, P	https://www.scopus.com/inward/record.uri?eid=2-s2.0-85054862975&doi=10.1002%2fmgg3.464&partnerID=40&md5=5a7807e5a923310cf80904a70d3b6f5b				Background: General practitioners (GPs) have an increasing role in referring patients with putative mutation in BRCA1/2 genes for genetics consultation and for long-term follow-up of mutation carriers. Methods: We compared the expectations of the GPsâ€™ role according to BRCA1/2 mutation carriers and to GPs themselves. Results: Overall, 38% (58/152) of eligible GPs and 70% (176/252) of eligible p…	Export Date: 20 February 2024; Cited By: 4 | RAYYAN-INCLUSION: {"Samantha"=>"Included"} | RAYYAN-LABELS: Samantha | RAYYAN-LABELS: Romika	10.1002/mgg3.464	BRCA1;BRCA2;general practitioners;genetic screening;hereditary breast and ovarian cancer syndrome;Adult;Aged;Aged, 80 and over;BRCA1 Protein;BRCA2 Protein;Breast Neoplasms;Female;General Practitioners;Genetic Carrier Screening;Genetic Counseling;Health Knowledge, Attitudes, Practice;Humans;Middle Aged;Referral and Consultation;BRCA1 protein;BRCA1 protein, human;BRCA2 protein;BRCA2 protein, human;…			Yes	Yes	Yes	Yes	Yses	Yes	Yes	Yes
Public interest in predictive genetic testing, including direct-to-consumer testing, for susceptibility to major depression: preliminary findings.	2010	European journal of human genetics : EJHG	1476-5438 (Electronic)	18	1	47-51	Wilde A	https://pubmed.ncbi.nlm.nih.gov/19690586/	eng		England	The past decade has seen rapid advances in the identification of associations between candidate genes and a range of common multifactorial disorders. This paper evaluates public attitudes towards the complexity of genetic risk prediction in psychiatry involving susceptibility genes, uncertain penetrance and gene-environment interactions on which successful molecular-based mental health interventi…	RAYYAN-INCLUSION: {"Samran"=>"Included"} | RAYYAN-LABELS: Samran | RAYYAN-LABELS: Samran	10.1038/ejhg.2009.138	Adolescent;Adult;Aged;Demography;Depressive Disorder/*genetics;Female;*Genetic Predisposition to Disease;Genetic Testing/*methods/*psychology;*Health Knowledge, Attitudes, Practice;Humans;Internet;Male;Marketing;Middle Aged;*Public Opinion;Serotonin Plasma Membrane Transport Proteins/genetics;Young Adult;Genetic Testing	19690586	PMC2987161	Yes	Yes	Yes	Yes	Yes	Yes	Yes
Precision Medicine: Familiarity, Perceived Health Drivers, and Genetic Testing Considerations Across Health Literacy Levels in a Diverse Sample.	2019	Journal of Genetic Counseling	1059-7700	28	1	59-69	Williams, Jessica R.	https://search.ebscohost.com/login.aspx?direct=true&AuthType=sso&db=ccm&AN=134601501&site=ehost-live&custid=s8434881		John Wiley & Sons, Inc.	["School of Nursing, University of North Carolina at, Chapel Hill, 5004 Carrington Hall, Campus, Box 7460, Chapel Hill, NC, 27599â€7460, USA", "School of Nursing and Health Studies, University of Miami, Coral Gables FL, USA", "Center for Clinical Quality and Implementation Research, Vanderbilt University Medical Center, Nashville TN, USA", "Division of General Internal Medicine and Public Health…	A clear awareness of a patient's knowledge, values, and perspectives is an important component of effective genetic counseling. Advances in precision medicine, however, have outpaced our understanding of patient perceptions of this new approach. Patient views may differ across the three domains of precision medicine (genetics, behavioral, and environmental determinants of health), ethnic/racial g…	Accession Number: 134601501. Language: English. Entry Date: 20190212. Revision Date: 20200203. Publication Type: Journal Article; research; tables/charts. Journal Subset: Biomedical; Continental Europe; Europe; Peer Reviewed. NLM UID: 9206865. | RAYYAN-INCLUSION: {"Samran"=>"Included"} | RAYYAN-LABELS: Samran | RAYYAN-INCLUSION: {"klay.lamprell"=>"Included"} | RAYYAN-LABELS: Klay	10.1007/s10897-018-0291-z	Individualized Medicine;Recognition (Psychology);Genetic Screening;Health Literacy;Patient Preference;Cultural Diversity;Patient Attitudes;Human;Perception;Surveys;Primary Health Care;Florida;Tennessee;African Americans;Hispanic Americans;White Persons;Ethnic Groups;Race Factors;Discrimination;Health Status Disparities;Genetic Testing			Yes	Yes	Yes											Yes	Yes	Yes	Yes	Yes
n=19

## Sheet: Excluded at FT 
Samran	Genetic testing in primary care.	2004	Annual review of genomics and human genetics	1527-8204 (Print)	5		2014-01-01	Burke W	https://pubmed.ncbi.nlm.nih.gov/15485341/	eng		United States	Rapid advances in genetic research are leading to an expanding array of genetic tests. Primary care providers will increasingly be challenged to identify patients whose symptoms, physical findings, or family history indicate the need for genetic testing, and to determine how to use genetic information most effectively to improve disease prevention. In addressing these challenges, practitioners wi…	RAYYAN-INCLUSION: {"Samran"=>"Included"} | RAYYAN-LABELS: Samran | USER-NOTES: {"Samran"=>["may have some uselfull stuff "]} | RAYYAN-LABELS: Samran	10.1146/annurev.genom.5.061903.180029	Clinical Competence;Decision Making;*Genetic Testing;Humans;Pharmacogenetics;Primary Health Care/*organization & administration;Reproduction;Risk Assessment;Genetic Testing	15485341		No
Samran	BRCA1 genetic mutation and its link to ovarian cancer: implications for advanced practice nurses.	2005	Journal of the American Academy of Nurse Practitioners	1041-2972 (Print)	17	12	518-26	Brunsvold AN	https://pubmed.ncbi.nlm.nih.gov/16293160/	eng		United States	PURPOSE: The purpose of this paper is to review (a) the linkage between the BRCA1 gene and ovarian cancer and (b) BRCA1 testing and its related issues. This review is aimed for nurse practitioners (NPs), who may be in positions to identify those at risk for BRCA1-associated ovarian cancer and to assist patients with related issues. DATA SOURCES: Data sources include reviews and original research …	RAYYAN-INCLUSION: {"Samran"=>"Included"} | RAYYAN-LABELS: Samran | RAYYAN-LABELS: Samran	10.1111/j.1745-7599.2005.00091.x	Aftercare/methods;Chemoprevention/methods;Female;*Genes, BRCA1;Genetic Carrier Screening/methods;Genetic Counseling/methods;Genetic Predisposition to Disease/*genetics/prevention & control;Genetic Testing/methods;Humans;Jews/genetics;Mutation/*genetics;Neoplasm Staging;Nurse Practitioners/organization & administration;Nurse's Role;Ovarian Neoplasms/diagnosis/*genetics/mortality/prevention & contr…	16293160		No
Samran	Supporting genetics in primary care: investigating how theory can inform professional education.	2016	European journal of human genetics : EJHG	1476-5438 (Electronic)	24	11	1541-1546	Wilson BJ	https://pubmed.ncbi.nlm.nih.gov/27329737/	eng		England	Evidence indicates that many barriers exist to the integration of genetic case finding into primary care. We conducted an exploratory study of the determinants of three specific behaviours related to using breast cancer genetics referral guidelines effectively: 'taking a family history', 'making a risk assessment', and 'making a referral decision'. We developed vignettes of primary care consultat…	RAYYAN-INCLUSION: {"Samran"=>"Included"} | RAYYAN-LABELS: Samran | RAYYAN-LABELS: Samran	10.1038/ejhg.2016.68	Canada;Clinical Decision-Making;Databases, Genetic;Education, Medical, Continuing/*methods;Genetic Testing/*standards;Genetics, Medical/*education;Health Knowledge, Attitudes, Practice;Humans;Physicians, Primary Care/*education/psychology;Primary Health Care/*standards;Referral and Consultation/standards	27329737	PMC5110065	No
Samran	Feasibility of couple-based expanded carrier screening offered by general practitioners.	2019	European journal of human genetics : EJHG	1476-5438 (Electronic)	27	5	691-700	Schuurmans J	https://pubmed.ncbi.nlm.nih.gov/30742054/	eng		England	Expanded carrier screening (ECS) aims to inform couples' reproductive choice, preferably before conception. As part of an implementation study in which trained general practitioners (GPs) offered a population-based ECS couple-test, we evaluated the feasibility of the test-offer and degree of participant informed choice (IC). Trained GPs from nine practices in the northern Netherlands invited 4295…	RAYYAN-INCLUSION: {"Samantha"=>"Included"} | RAYYAN-LABELS: Samantha | RAYYAN-LABELS: Samran	10.1038/s41431-019-0351-3	*Family Characteristics;Feasibility Studies;General Practitioners;*Genetic Carrier Screening;Genetic Counseling;Genetic Testing;Humans;Informed Consent	30742054	PMC6462008	No
Samran	Who are you going to call? Primary care patients' disclosure decisions regarding direct-to-consumer genetic testing.	2014	Narrative inquiry in bioethics	2157-1740 (Electronic)	4	1	53-68	Wasson K	https://pubmed.ncbi.nlm.nih.gov/24748260/	eng		United States	BACKGROUND: Direct-to-consumer genetic testing (DTCGT) offers risk estimates for a variety of complex diseases and conditions, yet little is known about its impact on actual users, including their decisions about sharing the information gleaned from testing. Ethical considerations include the impact of unsolicited genetic information with variable validity and clinical utility on relatives, and t…	RAYYAN-INCLUSION: {"Samantha"=>"Included"} | RAYYAN-LABELS: Samantha | RAYYAN-LABELS: Samran	10.1353/nib.2014.0026	Adult;Anticipation, Psychological;*Attitude to Health;Consumer Behavior;*Decision Making;*Disclosure;Female;Genetic Testing/*methods;Humans;Information Dissemination;Male;Middle Aged;Primary Health Care;Risk Assessment;Young Adult;Self Disclosure;Disclosure;Genetic Testing	24748260		No
Janet	Screening for carriers of cystic fibrosis through primary health care services.	1991	BMJ (Clinical research ed.)	0959-8138 (Print)	303	6801	504-7	Watson EK	https://pubmed.ncbi.nlm.nih.gov/1912861/	eng		England	OBJECTIVE: To evaluate the uptake of cystic fibrosis carrier testing offered through primary health care services. DESIGN: Carrier testing for cystic fibrosis was offered to patients of reproductive age through primary health care services. SETTING: Three general practice surgeries and four family planning clinics in South West Hertfordshire District Health Authority. SUBJECTS: Over 1000 patients…	RAYYAN-INCLUSION: {"Samantha"=>"Included"} | RAYYAN-LABELS: Samantha | RAYYAN-LABELS: Janet	10.1136/bmj.303.6801.504	Attitude to Health;Cystic Fibrosis/*genetics;England;Family Practice;Female;Genetic Counseling;*Genetic Testing;Humans;Male;Patient Acceptance of Health Care;*Primary Health Care;Risk Assessment;*Voluntary Programs;Mass Screening	1912861	PMC1670840	Yes	Yes	Yes																Yes	Yes	Yes	Yes	Yes
Janet	When bins blur: Patient perspectives on categories of results from clinical whole genome sequencing.	2017	AJOB empirical bioethics	2329-4523 (Electronic)	8	2	82-88	Jamal L	https://pubmed.ncbi.nlm.nih.gov/28949844/	eng		United States	BACKGROUND: Clinical genome and exome sequencing (CGES) is being used in an expanding range of clinical settings. Most approaches to offering patients choices about learning CGES results classify results according to expert definitions of clinical actionability. Little is known about how patients conceptualize different categories of CGES results. METHODS: The MedSeq Project is a randomized contr…	RAYYAN-INCLUSION: {"Romika"=>"Included"} | RAYYAN-LABELS: Romika | RAYYAN-LABELS: Janet	10.1080/23294515.2017.1287786	*Access to Information;Adult;Aged;Attitude;Cardiology;Classification;Decision Making;*Disclosure;*Exome;Female;Genetic Research;*Genetic Testing;*Genome, Human;Humans;Male;Middle Aged;*Patient Preference;Primary Health Care;Qualitative Research;Research Subjects;Surveys and Questionnaires;Uncertainty;*Whole Genome Sequencing;Genomics;Genome	28949844	PMC6647021	No
Janet	A randomized trial of genetic and environmental risk assessment (GERA) for colorectal cancer risk in primary care: trial design and baseline findings.	2011	Contemporary clinical trials	1559-2030 (Electronic)	32	1	25-31	Myers RE	https://pubmed.ncbi.nlm.nih.gov/20828635/	eng		United States	PURPOSE: This paper describes an ongoing randomized controlled trial designed to assess the impact of genetic and environmental risk assessment (GERA) on colorectal cancer (CRC) screening. METHODS: The trial includes asymptomatic patients who are 50-79years and are not up-to-date with CRC screening guidelines. Patients who responded to a baseline telephone survey are randomized to a GERA or Contr…	RAYYAN-INCLUSION: {"Maryam"=>"Included"} | RAYYAN-LABELS: Maryam | RAYYAN-LABELS: Janet	10.1016/j.cct.2010.08.013	Age Factors;Aged;Colorectal Neoplasms/*diagnosis/epidemiology/genetics;Early Detection of Cancer/*statistics & numerical data;Environmental Exposure;Female;Folic Acid/blood;Genetic Counseling;Genetic Testing/*psychology;Humans;Male;Middle Aged;Patient Acceptance of Health Care/*psychology;Patient Participation;Polymorphism, Genetic;Primary Health Care;Risk Assessment/*methods;Colorectal Neoplasms…	20828635	PMC3006063	Yes	Yes	Yes						Yes	Yes	Yes	Yes	Yes
Janet	Genetic testing for colorectal carcinoma susceptibility: focus group responses of individuals with colorectal carcinoma and first-degree relatives.	2001	Cancer	0008-543X (Print)	91	1	57-65	Kinney AY	https://pubmed.ncbi.nlm.nih.gov/11148560/	eng		United States	BACKGROUND: Colorectal carcinoma (CRC) may be the most frequent form of hereditary cancer. Genetic counseling and testing for heritable CRC is a promising approach for reducing the high incidence and mortality rates associated with the disease. Patients with CRC or those with at least one family member with the disease are the most likely persons to request or be offered genetic testing in the cl…	RAYYAN-INCLUSION: {"Romika"=>"Included"} | RAYYAN-LABELS: Romika | RAYYAN-LABELS: Janet	10.1002/1097-0142(20010101)91:1<57::aid-cncr8>3.0.co;2-u	Adult;Aged;Attitude;Carcinoma/*diagnosis/*genetics;Colorectal Neoplasms/*diagnosis/*genetics;Confidentiality;Decision Making;Family Health;Female;Focus Groups;*Genetic Counseling;*Genetic Testing;Health Behavior;Humans;Male;Mass Screening;Middle Aged;Pedigree;Primary Health Care;Risk Factors;Colorectal Neoplasms;Genetic Testing;Carcinoma	11148560		No
Janet	Factors influencing the referrals in primary care of asymptomatic patients with a family history of cancer.	2008	Genetics in medicine : official journal of the American College of Medical Genetics	1530-0366 (Electronic)	10	10	751-7	Al-Habsi H	https://pubmed.ncbi.nlm.nih.gov/18813138/	eng		United States	PURPOSE: To describe the events and the reasoning that led UK general practitioners to make a direct referral to a genetics clinic for a family history of cancer. METHODS: Asymptomatic patients with a family history of cancer and general practitioners who had referred them to a genetics clinic were eligible to participate. Semi-structured interviews incorporating a self-completed questionnaire we…	RAYYAN-INCLUSION: {"Janet"=>"Included", "klay.lamprell"=>"Included", "Samantha"=>"Included", "Romika"=>"Included", "Maryam"=>"Included", "Samran"=>"Included"} | RAYYAN-LABELS: 5,unsure | RAYYAN-LABELS: Janet	10.1097/GIM.0b013e318185212a	Adult;Anxiety;Attitude of Health Personnel;Female;Genetic Counseling;Genetic Testing;*Health Knowledge, Attitudes, Practice;Humans;Male;Middle Aged;Neoplasms/classification/*diagnosis/genetics;Physician's Role;Physicians, Family/*statistics & numerical data;Primary Health Care/*statistics & numerical data;*Referral and Consultation;Surveys and Questionnaires;United Kingdom	18813138		No
Janet	GenetiKit: a randomized controlled trial to enhance delivery of genetics services by family physicians.	2011	Family practice	1460-2229 (Electronic)	28	6	615-23	Carroll JC	https://pubmed.ncbi.nlm.nih.gov/21746696/	eng		England	BACKGROUND: Patients look to their family physicians (FPs) for credible information and guidance in making informed choices about genetic testing. FPs are challenged by lack of knowledge and the rapid pace of genetic discovery. There is an urgent need for effective interventions to facilitate integration of genetics into family medicine. OBJECTIVE: To determine if a multi-faceted knowledge transl…	RAYYAN-INCLUSION: {"Samran"=>"Included"} | RAYYAN-LABELS: Samran | RAYYAN-LABELS: Janet	10.1093/fampra/cmr040	Adult;Aged;Breast Neoplasms/genetics;Decision Making;*Education, Medical, Continuing;Family Practice;Female;*Genetic Testing;*Health Knowledge, Attitudes, Practice;Humans;Male;Middle Aged;Ontario;Physicians, Family/*psychology;*Referral and Consultation;Self Efficacy;Surveys and Questionnaires;Physicians, Family	21746696		No
Janet	Carrier screening for cystic fibrosis: test acceptance and one year follow-up.	1997	American journal of medical genetics	0148-7299 (Print)	73	4	378-86	Levenkron JC	https://pubmed.ncbi.nlm.nih.gov/9415462/	eng		United States	We identified 124 carriers among 4,879 patients of prenatal care providers in the Rochester region. Six factors were identified that together permitted a correct classification regarding test acceptance for 77.5% of all subjects. For those pregnant, the most influential of these factors was a more accepting attitude toward abortion. As an indication for abortion, cystic fibrosis (CF) ranked betwe…	KIE: 37 refs. | KIE: KIE Bib: genetic screening | RAYYAN-INCLUSION: {"Maryam"=>"Included"} | RAYYAN-LABELS: Maryam | RAYYAN-LABELS: Janet	10.1002/(sici)1096-8628(19971231)73:4<378::aid-ajmg2>3.0.co;2-k	Abortion, Induced;Anxiety;*Attitude to Health;Cystic Fibrosis/*genetics/psychology;Female;Follow-Up Studies;*Genetic Testing;Heterozygote;Humans;Patient Education as Topic;Pregnancy;Prenatal Diagnosis;Primary Health Care;Reproduction;Cystic Fibrosis;Mass Screening	9415462		No
Janet	The uptake and acceptability to patients of cystic fibrosis carrier testing offered in pregnancy by the GP.	1997	Journal of medical genetics	0022-2593 (Print)	34	6	459-64	Hartley NE	https://pubmed.ncbi.nlm.nih.gov/9192264/	eng		England	OBJECTIVE: To determine the uptake and acceptability of cystic fibrosis (CF) carrier testing when offered to women at the first antenatal booking appointment by their general practitioner. SETTING: Eight-general practices in the north west region with a combined patient list size of 42000. DESIGN: Offer of carrier screening at first antenatal booking appointment to pregnant women below 14 weeks' …	RAYYAN-INCLUSION: {"Romika"=>"Included"} | RAYYAN-LABELS: Romika | RAYYAN-LABELS: Janet	10.1136/jmg.34.6.459	Adolescent;Adult;Anxiety;Cystic Fibrosis/*diagnosis/*genetics/prevention & control;Decision Making;Disclosure;Family Practice;Female;*Genetic Carrier Screening/methods;Humans;Male;Mass Screening;Patient Acceptance of Health Care;Pregnancy;*Pregnant Women;Prenatal Care;Surveys and Questionnaires;United Kingdom;P-Glycoprotein	9192264	PMC1050967	Yes	Yes	Yes											Yes	Yes	Yes	Yes	Yes
Janet	Educating patients about cystic fibrosis carrier screening in a primary care setting.	1996	Archives of family medicine	1063-3987 (Print)	5	6	336-40	Bernhardt BA	https://pubmed.ncbi.nlm.nih.gov/8640323/	eng		United States	OBJECTIVE: To assess the effectiveness of education about cystic fibrosis carrier screening in a primary care setting. DESIGN: Participants were asked to read a brochure, and were offered cystic fibrosis carrier screening. They were assessed for knowledge after reading the brochure and again after having an opportunity to ask questions and reread the brochure at home, at which time consent for te…	KIE: KIE BoB Subject Heading: genetic screening | KIE: KIE BoB Subject Heading: informed consent | KIE: Full author name: Bernhardt, Barbara A | KIE: Full author name: Chase, Gary A | KIE: Full author name: Faden, Ruth R | KIE: Full author name: Geller, Gail | KIE: Full author name: Hofman, Karen J | KIE: Full author name: Tambor, Ellen S | KIE: Full author name: Holtzman, Neil A | RAYYAN-INCLUSI…	10.1001/archfami.5.6.336	Adolescent;Adult;Baltimore;*Comprehension;Cystic Fibrosis/diagnosis/*genetics;Education;Evaluation Studies as Topic;Female;*Genetic Carrier Screening;Health Maintenance Organizations;Humans;Male;*Patient Education as Topic;Primary Health Care;Patient Education as Topic	8640323		No
Janet	Patient and Physician Perceptions of Genetic Testing in Primary Care	2016	South Dakota medicine : the journal of the South Dakota State Medical Association		69	11	487-493	Evenson, S.A	https://www.scopus.com/inward/record.uri?eid=2-s2.0-85037571728&partnerID=40&md5=462dd62cbb6f3c0ebcffa5cedca16039				INTRODUCTION: The convergence of biomedical informatics and translational genomics is changing the way we practice. Primary care will play a pivotal role in this transformation. We therefore sought to assess general knowledge about genetic testing among outpatient internal medicine providers, and the patients that they serve across a five state region in the Midwest.; METHODS: One thousand take-h…	Export Date: 20 February 2024; Cited By: 7 | RAYYAN-INCLUSION: {"Samran"=>"Included"} | RAYYAN-LABELS: Samran | RAYYAN-LABELS: Janet		Adolescent;Adult;Aged;Aged, 80 and over;Attitude of Health Personnel;Female;Genetic Testing;Health Knowledge, Attitudes, Practice;Humans;Internal Medicine;Male;Middle Aged;Minnesota;North Dakota;Patient Education as Topic;Patients;Physicians, Primary Care;South Dakota;Young Adult;adolescent;adult;aged;attitude to health;female;general practitioner;genetic screening;health personnel attitude;human…			No
Romika	Incorporating information regarding preimplantation genetic diagnosis into discussions concerning testing and risk management for BRCA1/2 mutations: A qualitative study of patient preferences	2012	Cancer		118	24	6270-6277	Hurley, K	https://www.scopus.com/inward/record.uri?eid=2-s2.0-84870668283&doi=10.1002%2fcncr.27695&partnerID=40&md5=d9aa0fc0c5fcd27b529d09096c0bc268				BACKGROUND: Studies have shown that BRCA1/2 mutation carriers are interested in learning about reproductive options such as preimplantation genetic diagnosis (PGD) to prevent passing their risk onto their children. However, attitudes vary widely, and the procedure raises complex ethical and psychosocial issues. This complexity, plus the highly technical nature of PGD, makes it difficult to integr…	Export Date: 20 February 2024; Cited By: 26 | RAYYAN-INCLUSION: {"Romika"=>"Included"} | RAYYAN-LABELS: Romika | RAYYAN-LABELS: Romika	10.1002/cncr.27695	BRCA1 gene;BRCA2 gene;genetic counseling;health communication;hereditary;neoplastic syndromes;preimplantation diagnosis;Adult;BRCA1 Protein;BRCA2 Protein;Breast Neoplasms;Decision Making;Female;Genetic Counseling;Genetic Predisposition to Disease;Genetic Testing;Heterozygote;Humans;Male;Middle Aged;Mutation;Ovarian Neoplasms;Patient Preference;Preimplantation Diagnosis;Prognosis;Qualitative Resea…			No
Romika	The clinical application of genetic testing in type 2 diabetes: A patient and physician survey	2009	Diabetologia		52	11	2299-2305	Grant, R.W	https://www.scopus.com/inward/record.uri?eid=2-s2.0-70349880712&doi=10.1007%2fs00125-009-1512-7&partnerID=40&md5=57f34ad3b89ab340305438af69610c6c				Aims/hypothesis: Advances in type 2 diabetes genetics have raised hopes that genetic testing will improve disease prediction, prevention and treatment. Little is known about current physician and patient views regarding type 2 diabetes genetic testing. We hypothesised that physician and patient views would differ regarding the impact of genetic testing on motivation and adherence. Methods: We sur…	Export Date: 20 February 2024; Cited By: 79 | RAYYAN-INCLUSION: {"Romika"=>"Included"} | RAYYAN-LABELS: Romika,has both patients and docs | RAYYAN-LABELS: Romika	10.1007/s00125-009-1512-7	Diabetes prediction;Genetic risk;Genetic testing;Medication adherence;Patient motivation;Type 2 diabetes;Data Collection;Databases, Factual;Diabetes Mellitus, Type 2;Genetic Testing;Genome, Human;Humans;Medicine;Motivation;Patients;Perception;Pharmacogenetics;Physicians, Family;Predictive Value of Tests;Privacy;Professional Practice;Risk Assessment;glipizide;metformin;adult;aged;article;female;ge…			Yes	Yes	Yes	Yes	Yes	Yes	Yes	Yes
Romika	Comprehension of skin cancer genetic risk feedback in primary care patients	2022	Journal of Community Genetics		13	1	113-119	Khan, E	https://www.scopus.com/inward/record.uri?eid=2-s2.0-85119472419&doi=10.1007%2fs12687-021-00566-9&partnerID=40&md5=31b5d36367890c426acf1489a1e321b9				Few studies have examined comprehension and miscomprehension of genetic risk feedback for moderate-risk genes in the general population. We examined the prevalence and nature of accurate and inaccurate genetic risk feedback comprehension among those who received genetic testing for melanocortin-1-receptor (MC1R) gene variants that confer moderate melanoma risk. Participants (N = 145 Albuquerque, …	Export Date: 20 February 2024; Cited By: 1 | RAYYAN-INCLUSION: {"Romika"=>"Included"} | RAYYAN-LABELS: Romika | USER-NOTES: {"Romika"=>["Comprehension falls under experience? "]} | RAYYAN-LABELS: Romika	10.1007/s12687-021-00566-9	Genetic testing;Genomic comprehension;MC1R;Melanoma;Risk perception;melanocortin 1 receptor;adult;aged;Article;cancer risk;comprehension;female;genetic risk;genetic screening;genetic variability;high risk patient;human;intermediate risk patient;major clinical study;male;MC1R gene;melanoma;primary medical care;qualitative analysis;risk perception;skin cancer;Skin Neoplasms;Feedback			No
Romika	Healthcare Utilization and Patients' Perspectives After Receiving a Positive Genetic Test for Familial Hypercholesterolemia	2018	Circulation. Genomic and precision medicine		11	8	e002146	Jones, L.K.	https://www.scopus.com/inward/record.uri?eid=2-s2.0-85055597381&doi=10.1161%2fCIRCGEN.118.002146&partnerID=40&md5=a0b10d6ae68a5831729dbba6a22758c1				BACKGROUND: The MyCode Community Health Initiative (MyCode) is returning actionable results from whole exome sequencing. Familial hypercholesterolemia (FH) is an inherited condition characterized by premature cardiovascular disease. METHODS: We used multiple methods to assess care in 28 MyCode participants who received FH results. Chart reviews were conducted on 23 individuals in the sample and 7…	Export Date: 20 February 2024; Cited By: 21 | RAYYAN-INCLUSION: {"Romika"=>"Included"} | RAYYAN-LABELS: Romika | RAYYAN-LABELS: Romika	10.1161/CIRCGEN.118.002146	cardiovascular disease;disclosure;epidemiology;hypercholesterolemia, familial;whole exome sequencing;Adult;Aged;Aged, 80 and over;Anticholesteremic Agents;Apolipoprotein B-100;Attitude to Health;Cohort Studies;Female;Genetic Testing;Humans;Hyperlipoproteinemia Type II;Male;Middle Aged;Patient Acceptance of Health Care;Perception;Receptors, LDL;Secondary Prevention;APOB protein, human;apolipoprote…			No
Romika	Are we all of one mind? Clinicians' and patients' opinions regarding the development of a service protocol for predictive testing for Huntington disease	1995	American Journal of Medical Genetics		58	1	59-69	Copley, T.T	https://www.scopus.com/inward/record.uri?eid=2-s2.0-0029119808&doi=10.1002%2fajmg.1320580113&partnerID=40&md5=71d23ab66508e564f30a981f24c59817				There are currently different research programs in place to assess the effects of predictive testing for a few late-onset disorders, including Huntington disease (HD) and familial cancers. Prior to providing predictive testing as a service, we sought the views of both the patients and the clinicians as to the importance and value of different items in a research protocol for HD. We mailed questio…	Export Date: 20 February 2024; Cited By: 24 | RAYYAN-INCLUSION: {"Samran"=>"Included"} | RAYYAN-LABELS: Samran | USER-NOTES: {"Samran"=>["has both clinicians and patients so worth a read "]} | RAYYAN-LABELS: Romika	10.1002/ajmg.1320580113	genetic services;Huntington disease;predictive testing;Adolescent;Adult;Age Factors;Attitude to Health;Female;Humans;Huntington Disease;Male;Middle Aged;Patient Satisfaction;Patients;Physicians;Predictive Value of Tests;Quality of Life;Questionnaires;Risk Factors;Sex Characteristics;Sex Factors;adult;article;female;genetic counseling;health service;human;huntington chorea;major clinical study;mal…			No
Romika	Primary care patient willingness for genetic testing for salt-sensitive hypertension: A cross sectional study	2013	BMC Family Practice		14			Okayama, M	https://www.scopus.com/inward/record.uri?eid=2-s2.0-84885064915&doi=10.1186%2f1471-2296-14-149&partnerID=40&md5=e60535fefc62792bb82259b14af7c1dc				Background: The current research into single nucleotide polymorphisms has extended the role of genetic testing to the identification of increased risk for common medical conditions. Advances in genetic research may soon necessitate preparation for the role of genetic testing in primary care medicine. This study attempts to determine what proportion of patients would be willing to undergo genetic …	Export Date: 20 February 2024; Cited By: 4 | RAYYAN-INCLUSION: {"Maryam"=>"Included"} | RAYYAN-LABELS: Maryam | RAYYAN-LABELS: Romika	10.1186/1471-2296-14-149	Attitudes;Genetic testing;Outpatient;Primary care;Salt-sensitive hypertension;Adult;Age Factors;Aged;Attitude to Health;Cross-Sectional Studies;Educational Status;Female;Genetic Predisposition to Disease;Genetic Testing;Humans;Hypertension;Japan;Logistic Models;Male;Middle Aged;Multivariate Analysis;Odds Ratio;Patient Acceptance of Health Care;Primary Health Care;Questionnaires;adult;age;aged;art…			No
Romika	Patient and provider attitudes toward genomic testing for prostate cancer susceptibility: A mixed method study	2013	BMC Health Services Research		13	1		Birmingham, W.C.	https://www.scopus.com/inward/record.uri?eid=2-s2.0-84880335080&doi=10.1186%2f1472-6963-13-279&partnerID=40&md5=8c705182b8c67d742fa799b6dc1c1d99				Background: The strong association between family history and prostate cancer (PCa) suggests a significant genetic contribution, yet specific highly penetrant PCa susceptibility genes have not been identified. Certain single-nucleotide-polymorphisms have been found to correlate with PCa risk; however uncertainty remains regarding their clinical utility and how to best incorporate this information…	Export Date: 20 February 2024; Cited By: 24 | RAYYAN-INCLUSION: {"Janet"=>"Included", "klay.lamprell"=>"Included", "Samantha"=>"Included", "Romika"=>"Included", "Maryam"=>"Included", "Samran"=>"Included"} | RAYYAN-LABELS: Include as discussed | RAYYAN-LABELS: Romika	10.1186/1472-6963-13-279	Attitudes;Cancer screening;Genomics;Prostate cancer;Providers;Aged;Focus Groups;Genetic Predisposition to Disease;Genetic Testing;Health Care Surveys;Health Knowledge, Attitudes, Practice;Humans;Male;Middle Aged;Physicians, Primary Care;Prostatic Neoplasms;Utah;aged;article;attitude to health;general practitioner;genetic predisposition;genetic screening;genetics;health care survey;human;informati…			Yes	Yes	Yes																					Yes	Yes	Yes	Yes	Yes
Romika	Experiences of patients and family members with follow-up care, information needs and provider support after identification of Lynch Syndrome	2023	Hereditary Cancer in Clinical Practice		21	1		Mooney, R	https://www.scopus.com/inward/record.uri?eid=2-s2.0-85180249091&doi=10.1186%2fs13053-023-00273-1&partnerID=40&md5=f144327a25477ffcb181a2e6384bf019				Background: Lynch Syndrome is among the most common hereditary cancer syndromes and requires ongoing cancer surveillance, repeated screenings and potential risk-reducing surgeries. Despite the importance of continued surveillance, there is limited understanding of patient experiences after initial testing and counseling, the barriers or facilitators they experience adhering to recommendations, an…	Export Date: 20 February 2024; Cited By: 0 | RAYYAN-INCLUSION: {"Maryam"=>"Included"} | RAYYAN-LABELS: Maryam | RAYYAN-LABELS: Romika	10.1186/s13053-023-00273-1	Hereditary Cancer;Lynch Syndrome;Patient experiences;Screening adherence;Surveillance;adult;aged;Article;cancer epidemiology;cohort analysis;female;follow up;genetic screening;health care personnel;human;Internet;Lynch syndrome;male;middle aged;observational study;personal experience;practice guideline;primary medical care;semi structured interview;social media;support group			No
Romika	Patient-Reported Outcomes and Experiences with Population Genetic Testing Offered through a Primary Care Network	2021	Genetic Testing and Molecular Biomarkers		25	2	152-160	Lemke, A.A.	https://www.scopus.com/inward/record.uri?eid=2-s2.0-85100950780&doi=10.1089%2fgtmb.2020.0275&partnerID=40&md5=6fb56fc17074d607a1ea2d87ef642db5				Aims: To explore patient experiences in a large-scale primary care-based, preemptive genetic testing program. Methods: Patients who received genetic results from the initiative were invited to participate in an online survey 3 weeks postresult disclosure. A 6-month follow-up survey was sent to assess changes over time. Results: The initial survey was completed by 1646 patients, with 544 completin…	Export Date: 20 February 2024; Cited By: 16 | RAYYAN-INCLUSION: {"Maryam"=>"Included"} | RAYYAN-LABELS: Maryam | RAYYAN-LABELS: Romika	10.1089/gtmb.2020.0275	clinical implementation;genetic testing;patient reported outcomes;precision medicine;primary care;Adult;Aged;Aged, 80 and over;Female;Genetic Testing;Genetics, Population;Health Knowledge, Attitudes, Practice;Health Literacy;Health Personnel;Humans;Illinois;Male;Middle Aged;Patient Reported Outcome Measures;Patients;Precision Medicine;Primary Health Care;Surveys and Questionnaires;Young Adult;adu…			Yes	Yes	Yes	Yes	Yes	Yes	Yes	Yes
Maryam	Impact of hemochromatosis screening in patients with indeterminate results: The hemochromatosis and iron overload screening study	2006	Genetics in Medicine		8	11	681-687	Anderson, R.T	https://www.scopus.com/inward/record.uri?eid=2-s2.0-33751117755&doi=10.1097%2f01.gim.0000245631.07117.ac&partnerID=40&md5=9b85189133424425c9b67e22759664b8				PURPOSE: Assess the quality of life impact of receiving indeterminate test results for hemochromatosis, a disorder involving HFE genetic mutations and/or elevated serum transferrin saturation and ferritin. METHODS: The study sample was from the Hemochromatosis and Iron Overload Screening Study, a large observational study of hemochromatosis among primary care patients in the US and Canada using H…	Export Date: 20 February 2024; Cited By: 12 | RAYYAN-INCLUSION: {"Janet"=>"Included", "klay.lamprell"=>"Included", "Samantha"=>"Included", "Romika"=>"Included", "Maryam"=>"Included", "Samran"=>"Included"} | RAYYAN-LABELS: 4,5,Perceptions of results | RAYYAN-INCLUSION: {"Maryam"=>"Excluded"} | RAYYAN-LABELS: Maryam | RAYYAN-EXCLUSION-REASONS: 4	10.1097/01.gim.0000245631.07117.ac	Acceptance;Ethics;HEIRS;Hemochromatosis;Primary care;Screening;Adult;Aged;Attitude to Health;Ethnic Groups;Female;Genetic Screening;Humans;Iron Overload;Male;Middle Aged;Mutation;Quality of Life;Social Class;ferritin;transferrin;adult;article;Canada;controlled study;female;ferritin blood level;gene mutation;genotype;hemochromatosis;human;iron overload;laboratory test;major clinical study;male;men…			No
Maryam	Doctor-patient communication about blood tests: Qualitative interview study in general practice	2022	Annals of family medicine	["1544-1717 (electronic)", "1544-1717"]	20			Watson J		English		United States	Context: Shared decision making is widely advocated, however most research focuses on treatment decisions. Evidence for shared decision-making in relation to diagnostic testing is limited to specific tests such as prostate specific antigen, screening and genetic tests. There is a lack of evidence regarding the relevance of shared decision-making to routine blood tests, despite increasing rates of…	RAYYAN-INCLUSION: {"Samantha"=>"Included"} | RAYYAN-LABELS: Samantha | RAYYAN-INCLUSION: {"Maryam"=>"Excluded"} | RAYYAN-LABELS: Maryam,No full text | RAYYAN-EXCLUSION-REASONS: 2	https://dx.doi.org/10.1370/afm.20.s1.2858 PT - Article	adult;anxiety;article;*blood examination;clinical article;controlled study;diagnosis;female;frustration;*general practice;general practitioner;human;informed consent;*interpersonal communication;*interview;laboratory test;male;patient care;*physician;primary medical care;shared decision making;thematic analysis;prostate specific antigen			No
Maryam	Patients' views and experiences of genomic testing for cancer risk prediction: A qualitative sub-study of the SCRIPT trial	2023	Australian Journal of Primary Health	1836-7399	29	4	xiv	Brooks R		English	CSIRO	R. Brooks, University of Melbourne, Australia Netherlands	Background: Colorectal cancer (CRC) is a leading cause of cancer death globally, with high rates of diagnosis in Australia. Early detection through screening substantially reduces mortality and morbidity. A CRC polygenic risk score (PRS) can provide a more accurate risk assessment than using family history alone. This can be used to recommend the most appropriate CRC screening based on personalis…	RAYYAN-INCLUSION: {"Samran"=>"Included"} | RAYYAN-LABELS: Samran | RAYYAN-INCLUSION: {"Maryam"=>"Excluded"} | RAYYAN-LABELS: Maryam,Conference abstract | RAYYAN-EXCLUSION-REASONS: 2	https://dx.doi.org/10.1071/PYv29n4abs PT - Conference Abstract	adult;aged;Australia;cancer patient;*cancer risk;cancer screening;colorectal cancer;conference abstract;controlled study;family history;female;general practice;genetic risk score;genetic transcription;groups by age;Health Belief Model;health care quality;human;male;middle aged;*prediction;randomized controlled trial;risk assessment;semi structured interview;Victoria;videoconferencing;Genome;Genom…			No
Maryam	Proactive Identification and Genetic Testing for Familial Hypercholesterolaemia (FH) in Primary Care: Experiences of Patients and General Practitioners	2019	European Journal of Human Genetics	1476-5438	26		270	Tranter J.A.		English	Nature Publishing Group	J.A. Tranter, University of Nottingham, Nottingham, United Kingdom Netherlands	Introduction Familial hypercholesterolaemia (FH) is a common autosomal dominant disorder characterised by elevated cholesterol. However, around 80% of affected individuals remain undiagnosed. This study explored the experiences of GPs and patients participating in an intervention to identify and test individuals at high risk of FH in primary care. Methods and materials Semi-structured audiotaped …	RAYYAN-INCLUSION: {"Samantha"=>"Included"} | RAYYAN-LABELS: Samantha | RAYYAN-INCLUSION: {"Maryam"=>"Excluded"} | RAYYAN-LABELS: Maryam,Conference abstract | RAYYAN-EXCLUSION-REASONS: 2	https://dx.doi.org/10.1038/s41431-018-0247-7 PT - Conference Abstract	adult;case finding;clinical assessment;decision making;*familial hypercholesterolemia;family history;feasibility study;female;*general practitioner;*genetic screening;human;human tissue;interview;major clinical study;male;patient referral;risk assessment;skill;thematic analysis;cholesterol;conference abstract			No
Maryam	The acceptability and feasibility of assessing bowel cancer risk using genomic testing to target screening in general practice	2019	Familial Cancer	1573-7292	18		S86-S87	Saya S		English	Springer Netherlands	S. Saya, Centre for Cancer Research, University of Melbourne, Melbourne, Australia Netherlands	Aim A genomic model to predict risk of bowel cancer can be used to target screening to those at highest risk1. Before implementing targeted screening, we must determine who in the healthcare system will administer such a test2 and whether the general public finds it acceptable. This study aimed to measure acceptability and feasibility of a genomic test for bowel cancer risk in general practice. M…	RAYYAN-INCLUSION: {"Samantha"=>"Included"} | RAYYAN-LABELS: Samantha | USER-NOTES: {"Samantha"=>["preliminary data only - useful? if not, exclude on #2 (as protocol)"]} | RAYYAN-INCLUSION: {"Maryam"=>"Excluded"} | RAYYAN-LABELS: Maryam,Conference abstract | RAYYAN-EXCLUSION-REASONS: 2	https://dx.doi.org/10.1007/s10689-019-00124-w PT - Conference Abstract	adult;aged;Australia;*cancer risk;controlled study;*feasibility study;female;gene mutation;*general practitioner;genetic association;health care system;human;*intestine cancer;major clinical study;male;middle aged;prediction;*risk assessment;single nucleotide polymorphism;conference abstract;Genome			No
Maryam	Screening for familial hypercholesterolaemia in primary care: Time for general practice to play its part	2018	Atherosclerosis	["0021-9150", "1879-1484"]	277		399-406	Brett T.	https://www.elsevier.com/locate/atherosclerosis	English	Elsevier Ireland Ltd	T. Brett, The University of Notre Dame, School of Medicine, 19 Mouat Street (PO Box 1225), Fremantle, Western Australia 6959, Australia. E-mail: tom.brett@nd.edu.au Ireland	Fifty per cent of first-degree relatives of index cases with familial hypercholesterolemia (FH) inherit the disorder. Despite cascade screening being the most cost-effective method for detecting new cases, only a minority of individuals with FH are currently identified. Primary care is a key target area to increase identification of new index cases and initiate cascade screening, thereby finding …	RAYYAN-INCLUSION: {"Samran"=>"Included"} | RAYYAN-LABELS: Samran | USER-NOTES: {"Samran"=>["may find barriers in paper "]} | RAYYAN-INCLUSION: {"Maryam"=>"Excluded"} | RAYYAN-LABELS: Maryam,perspective | RAYYAN-EXCLUSION-REASONS: 2	https://dx.doi.org/10.1016/j.atherosclerosis.2018.08.019 PT - Review	consultation;coronary artery disease;electronic health record;*familial hypercholesterolemia/di [Diagnosis];*general practice;general practitioner;genetic screening;groups by age;heterozygote;high risk patient;human;information retrieval;international cooperation;lifestyle modification;mass screening;medical informatics;medical research;phenotype;population;practice guideline;*primary medical car…			No
Maryam	The Gene Messenger Impact Project: An Innovative Genetics Continuing Education Strategy for Primary Care Providers	2016	The Journal of continuing education in the health professions	["1554-558X (electronic)", "1554-558X"]	36	3	178-185	Carroll J.C.		English		United States	INTRODUCTION: Primary care providers (PCP) will need to be integrally involved in the delivery of genomic medicine. The GenetiKit trial demonstrated effectiveness of a knowledge translation intervention on family physicians' (FP) genetics referral decision-making. Most wanted to continue receiving Gene Messengers (GM), evidence-based summaries of new genetic tests with primary care recommendation…	RAYYAN-INCLUSION: {"Samran"=>"Included"} | RAYYAN-LABELS: Samran | RAYYAN-INCLUSION: {"Maryam"=>"Excluded"} | RAYYAN-LABELS: FP,Maryam | RAYYAN-EXCLUSION-REASONS: 5	https://dx.doi.org/10.1097/CEH.0000000000000079 PT - Article	adult;aged;clinical competence;continuing education;evidence based practice;female;genetic counseling;health care personnel;human;male;*manpower;middle aged;primary health care;*procedures;program evaluation;questionnaire;very elderly;standards;*trends;Education, Continuing			No
Maryam	Skin cancer genomic communication among patients treated at a primary care clinic in New Mexico, USA	2010	Pigment Cell and Melanoma Research	1755-1471	23	6	980	Torres S.M. and Berwick M. and Leverence R. and Bowen D.J. and Hay J.L.		English	Blackwell Publishing Ltd	S.M. Torres, University of New Mexico, Health Sciences Center, Albuquerque, NM, United States	Commercialized genetic information is becoming increasingly available to individuals with varied disease risks, but the potential impact of genomic information across diverse segments of the general population is not known. To address this, a pilot study was conducted to examine descriptive patterns and sociodemographic covariates related to sun protection adherence and skin cancer screening, ski…	RAYYAN-INCLUSION: {"Samantha"=>"Included"} | RAYYAN-LABELS: Samantha | RAYYAN-INCLUSION: {"Maryam"=>"Excluded"} | RAYYAN-LABELS: Maryam,Conference abstract | RAYYAN-EXCLUSION-REASONS: 2	https://dx.doi.org/10.1111/j.1755-148X.2010.00767.x PT - Conference Abstract	*patient;*melanoma;*skin cancer;*human;*interpersonal communication;*United States;*hospital;*primary medical care;population;genetic screening;ethnic group;neoplasm;pilot study;medical information;questionnaire;waiting room;examination;general practice;internal medicine;university;information seeking;Hispanic;physician;risk;protection;cancer screening;skin examination;sunscreen;Skin Neoplasms;Sk…			No
Maryam	Patients' understanding of genetic susceptibility testing in mainstream medicine: Qualitative study on thrombophilia	2007	BMC Health Services Research	["1472-6963 (electronic)", "1472-6963"]	7		82	Saukko P.M.		English	BioMed Central Ltd. (34 - 42 Cleveland Street, London W1T 4LB, United Kingdom)	P.M. Saukko, ESRC-Centre for Genomics in Society, University of Exeter, United Kingdom. E-mail: p.saukko@ex.ac.uk United Kingdom	Background. UK and US policy initiatives have suggested that, in the future, patients and clinicians in mainstream medicine could use genetic information to prevent common illnesses. There are no studies on patients' experience and understanding of the process of testing for common genetic susceptibilities in mainstream medicine. Methods. Qualitative interviews with 42 individuals who had undergo…	RAYYAN-INCLUSION: {"Samantha"=>"Included"} | RAYYAN-LABELS: Samantha | RAYYAN-INCLUSION: {"Maryam"=>"Excluded"} | RAYYAN-LABELS: Maryam,not primary care | RAYYAN-EXCLUSION-REASONS: 4	https://dx.doi.org/10.1186/1472-6963-7-82 PT - Article	article;comprehension;confusion;controlled study;deep vein thrombosis;female;genetic association;genetic susceptibility;genetics;human;Internet;interview;male;medical information;primary health care;prophylaxis;qualitative research;relative;risk factor;social class;*thrombophilia/et [Etiology];United Kingdom;Genetic Predisposition to Disease;Thrombophilia			No
Klay	Parents' experiences of universal screening for haemoglobin disorders: Implications for practice in a new genetics era	2008	British Journal of General Practice	0960-1643	58	548	161-168	Locock L.		English	Royal College of General Practitioners (14 Princes Gate, London SW7 1PU, United Kingdom)	L. Locock, Department of Primary Care, University of Oxford, Old Road Campus, Headington, Oxford OX3 7LF, United Kingdom. E-mail: louise.locock@dphpc.ox.ac.uk United Kingdom	Background: England is the only country in the world that currently has universal population screening for haemoglobin disorders through linked antenatal and newborn screening. Little is known about the acceptability of such screening. Aim(s): To explore parents' experiences of, and attitudes towards, new universal genetic screening for haemoglobin disorders. Design of study: Narrative interview …	RAYYAN-INCLUSION: {"Maryam"=>"Included"} | RAYYAN-LABELS: Maryam | RAYYAN-INCLUSION: {"klay.lamprell"=>"Included"} | RAYYAN-LABELS: Klay	https://dx.doi.org/10.3399/bjgp08X277276 PT - Article	article;clinical article;cultural factor;female;genetic risk;*genetic screening;health survey;*hemoglobinopathy/di [Diagnosis];heterozygote;human;male;medical information;newborn screening;*parental attitude;pregnancy termination;prenatal screening;primary medical care;race difference;risk assessment;sickle cell/di [Diagnosis];thalassemia/di [Diagnosis];United Kingdom			No
Klay	Insights into genetic testing for colon cancer: the nurse practitioner role	2000	Clinical excellence for nurse practitioners : the international journal of NPACE	1085-2360	4	6	349-355	Burrer C.V.		English		C.V. Burrer, Department of Nursing, Worcester State College, Massachusetts 01602-2597, USA. United States	As new genetic discoveries continue to gain public awareness, patients will increasingly call on their nurse practitioners (NPs) to discuss their inherited susceptibility to disease. Genetic testing for colon cancer can presently identify gene mutations for 2 inherited forms of this disease, familial adenomatous polyposis and hereditary nonpolyposis colorectal cancer, accounting for approximately…	RAYYAN-INCLUSION: {"Samran"=>"Included"} | RAYYAN-LABELS: Samran | RAYYAN-INCLUSION: {"klay.lamprell"=>"Excluded"} | RAYYAN-LABELS: Klay | RAYYAN-EXCLUSION-REASONS: 2 | USER-NOTES: {"klay.lamprell"=>["Rejected on basis of abstract ", "Rejected on basis of abstract - full text requires interlibrary loan"]}		*colon tumor/di [Diagnosis];*colon tumor/pc [Prevention];decision making;education;genetic predisposition;*genetic screening;genetics;human;methodology;*nurse attitude;*nurse practitioner;nursing;organization and management;patient education;patient participation;pedigree;*primary health care;primary prevention;psychological aspect;review;risk factor;social support;Colonic Neoplasms;Nurse Practit…			No
Klay	Women's views of consultations about familial risk of breast cancer in primary care	2002	Patient Education and Counseling	0738-3991	48	3	275-282	Grande G.E.		English	Elsevier Ireland Ltd (P.O. Box 85, Limerick, Ireland)	G.E. Grande, General Practice Research Unit, Institute of Public Health, University of Cambridge, Cambridge CB2 2SR, United Kingdom. E-mail: geg1001@medschl.cam.ac.uk Ireland	Developments within genetic testing may increase demands on general practitioners to advise about family history of breast cancer (FHBC). This descriptive, qualitative study, investigated women's views of GP consultations about FHBC and their context. Participants were women from the general population who had experienced a primary care consultation in which FHBC was mentioned, as reported by the…	RAYYAN-INCLUSION: {"Samran"=>"Included"} | RAYYAN-LABELS: Samran | RAYYAN-INCLUSION: {"klay.lamprell"=>"Included"} | RAYYAN-LABELS: Klay	https://dx.doi.org/10.1016/S0738-3991%2802%2900035-6 PT - Article	adult;aged;article;*breast cancer;cancer risk;cancer therapy;consultation;controlled study;counseling;family history;female;follow up;general practitioner;genetic risk;heredity;human;interview;major clinical study;patient education;patient information;*primary medical care;priority journal;qualitative analysis;risk factor;symptomatology;telephone;Breast Neoplasms;Referral and Consultation			Yes	Yes	Yes	Yes	Yes	Yes	Yes	Yes
Klay	Breast cancer and gene testing: risk, rationale, and responsibilities of primary care providers	1998	Lippincott's primary care practice	1088-5471	2	3	271-283	Wilcox-Honnold P.M.		English		P.M. Wilcox-Honnold, Breast Cancer Center, Mercy Medical Center, Baltimore, Maryland 21202, USA. United States	Family history is one of the known risk factors for breast cancer. Breast cancer susceptibility genes, BRCA-1 and BRCA-2, have been identified as accountable for less than 10% of all cases of breast cancer. Certain populations however, including native Icelanders and Ashkenazi Jews have a higher incidence of BRCA mutations than the general population. Genetic testing for these mutations is now av…	RAYYAN-INCLUSION: {"Samran"=>"Included"} | RAYYAN-LABELS: Samran | RAYYAN-INCLUSION: {"klay.lamprell"=>"Excluded"} | RAYYAN-LABELS: Klay | RAYYAN-EXCLUSION-REASONS: 2 | USER-NOTES: {"klay.lamprell"=>["Rejected on basis of abstract - full text requires interlibrary loan"]}		algorithm;anamnesis;*breast tumor/ep [Epidemiology];*breast tumor/pc [Prevention];decision tree;female;*genetic screening;genetics;human;methodology;patient referral;*primary health care;review;risk factor;tumor suppressor gene;Breast Neoplasms;Neoplasms			No
Klay	Prenatal genetic counseling for hemoglobinopathy carriers: A comparison of primary providers of prenatal care and professional genetic counselors	1995	American Journal of Human Genetics	0002-9297	56	3	769-776	Rowley P.T.		English	Cell Press (1100 Massachusetts Avenue, Cambridge MA 02138-9957, United States)	P.T. Rowley, Division of Genetics, Rochester Univ. School of Medicine, Box 641, Rochester, NY 14642, United States United States	Health personnel tried in medical genetics are insufficient to meet the demand for genetic services. Methods must be found to enable primary care providers to offer commonly needed genetic services themselves. In our recently reported community-wide prenatal screening program for hemoglobinopathies, 36% of women detected to have a hemoglobinopathy did not come to a tertiary center for counseling …	RAYYAN-INCLUSION: {"Samantha"=>"Included"} | RAYYAN-LABELS: Samantha | RAYYAN-INCLUSION: {"klay.lamprell"=>"Included"} | RAYYAN-LABELS: Klay		article;*beta thalassemia/di [Diagnosis];genetic counseling;genetic screening;health care delivery;*hemoglobinopathy/di [Diagnosis];human;major clinical study;pregnancy;prenatal diagnosis;primary health care;priority journal;*sickle cell trait/di [Diagnosis];Prenatal Care			Yes	Yes	Yes											Yes	Yes	Yes	Yes	Yes
Klay	Behavioral and Psychological Outcomes Associated with Skin Cancer Genetic Testing in Albuquerque Primary Care.	2021	Cancers	2072-6694	13	16	4053	Hay, Jennifer L.	https://search.ebscohost.com/login.aspx?direct=true&AuthType=sso&db=ccm&AN=152112147&site=ehost-live&custid=s8434881		MDPI	["Department of Psychiatry and Behavioral Sciences, Memorial Sloan Kettering Cancer Center, New York, NY 10065, USA", "Cancer Communication Research, Huntsman Cancer Center, University of Utah, Salt Lake City, UT 84112, USA", "Klein Buendel, Inc., Golden, CO 80401, USA", "New Mexico VA Health System, Veterans Health Administration, Albuquerque, NM 87108, USA", "Department of Family and Community …	Simple Summary: Genetic information is publicly available but research examining the best use of such information has not engaged diverse members of the public. We examined public reactions to melanoma genetic testing (using the melanocortin-1 receptor [MC1R] gene) in a study randomizing (like the flip of a coin) 600 diverse primary care patients to a MC1R test offer or usual care. We found that …	Accession Number: 152112147. Language: English. Entry Date: 20210901. Revision Date: 20210901. Publication Type: Journal Article; research; tables/charts; randomized controlled trial. Journal Subset: Biomedical; Continental Europe; Europe. NLM UID: 101526829. | RAYYAN-INCLUSION: {"Janet"=>"Included", "Romika"=>"Included"} | RAYYAN-LABELS: Romika,unsure | RAYYAN-INCLUSION: {"klay.lamprell"=>"Inclu…	10.3390/cancers13164053	Skin Neoplasms;Familial and Genetic;Genetic Screening;Cancer Patients;Psychosocial Factors;Primary Health Care;Mexico;Sun Protective Behavior;Outcomes (Health Care);Human;Melanoma;Mortality;Randomized Controlled Trials;Random Assignment;Public Health;Genomics;Hispanic Americans			Yes	Yes	Yes						Yes	Yes	Yes		Yes
Klay	Implementation outcomes of Humanwide: integrated precision health in team-based family practice primary care.	2021	BMC Family Practice	1471-2296	22	1	2024-08-01	Brown-Johnson, Cati G.	https://search.ebscohost.com/login.aspx?direct=true&AuthType=sso&db=ccm&AN=148447275&site=ehost-live&custid=s8434881		BioMed Central	Division of Primary Care and Population Health, Stanford University School of Medicine, Stanford MSOB, 1265 Welch Rd x216, 94305, Palo Alto, CA, USA	Background: Humanwide was precision health embedded in primary care aiming to leverage high-tech and high-touch medicine to promote wellness, predict and prevent illness, and tailor treatment to individual medical and psychosocial needs. Methods: We conducted a study assessing implementation outcomes to inform spread and scale, using mixed methods of semi-structured interviews with diverse stakeh…	Accession Number: 148447275. Language: English. Entry Date: 20210206. Revision Date: 20210206. Publication Type: Journal Article; research; tables/charts. Journal Subset: Biomedical; Europe; Expert Peer Reviewed; Peer Reviewed; UK & Ireland. NLM UID: 100967792. | RAYYAN-INCLUSION: {"Samran"=>"Included"} | RAYYAN-LABELS: Samran | USER-NOTES: {"Samran"=>["good stuff in discussion "]} | RAYYAN-INCLU…	10.1186/s12875-021-01373-4	Primary Health Care;Health Care Delivery, Integrated;Individualized Medicine;Family Practice;Multidisciplinary Care Team;Implementation Science;Outcome Assessment;Human;Multimethod Studies;Semi-Structured Interview;Attitude of Health Personnel;Record Review;Health Education;Digital Technology;Pharmacogenetics;Genetic Screening;Health Screening;Patient Attitudes;Professional-Patient Relations;Self…			Yes	Yes	Yes																					Yes	Yes	Yes	Yes	Yes
Samantha	The effect of rehabilitation on positive interpretations of illness.	2002	Psychology & Health	0887-0446	17	6	753-760	Sodergren SC	https://search.ebscohost.com/login.aspx?direct=true&AuthType=sso&db=ccm&AN=106653458&site=ehost-live&custid=s8434881		Routledge	Department of Psychology, University of Plymouth, Plymouth, PL4 8AA, UK Oxfordshire, <Blank>	This study aimed to identify factors predictive of intentions to participate in genetic testing for hereditary cancer. Measures of the psychosocial influences on intention were based on the theories of reasoned action (TRA) and planned behaviour (TPB) and a new measure of Attitude toward Uncertainty. The participants (the breast cancer sample, n = 124; the colon cancer sample, n = 168) were recru…	Accession Number: 106653458. Language: English. Entry Date: 20041022. Revision Date: 20210120. Publication Type: Journal Article; questionnaire/scale; research; tables/charts. Journal Subset: Biomedical; Double Blind Peer Reviewed; Editorial Board Reviewed; Europe; Expert Peer Reviewed; Peer Reviewed; UK & Ireland. Instrumentation: Silver Lining Questionnaire (SLQ) (Sodergren and Hyland); Benefit…	10.1080/0887044021000009674	Attitude to Illness;Rehabilitation;Psychosocial Factors;Aged;Cardiac Patients;Coefficient alpha;Control Group;Descriptive Statistics;Female;Lung Diseases, Obstructive;Male;Middle Age;Outpatient Service;Pearson's Correlation Coefficient;Questionnaires;Scales;Test-Retest Reliability;Human			No
Samantha	Patient beliefs and behaviors about genomic risk for type 2 diabetes: Implications for prevention.	2015	Journal of Health Communication	1081-0730	20	6	728-735	Gallagher, Patrick		English PT - Journal, Peer Reviewed Journal	["Taylor & Francis", "United Kingdom"]	["Gallagher, Patrick: Altisource, Inc., 380 Knollwood Avenue, Suite 301, Winston-Salem, US, 27103, matthew.gallagher@altisource.com", "Gallagher, Patrick: matthew.gallagher@altisource.com"] United Kingdom	Type 2 diabetes is a major health burden in the United States, and population trends suggest this burden will increase. High interest in, and increased availability of, testing for genetic risk of type 2 diabetes presents a new opportunity for reducing type 2 diabetes risk for many patients; however, to date, there is little evidence that genetic testing positively affects type 2 diabetes prevent…	RAYYAN-INCLUSION: {"Samran"=>"Included"} | RAYYAN-LABELS: Samran | RAYYAN-INCLUSION: {"Samantha"=>"Excluded"} | RAYYAN-LABELS: Samantha | RAYYAN-EXCLUSION-REASONS: 5 | USER-NOTES: {"Samantha"=>["Patients recruited from primary care clinics but questions are assessing perceptions of genetic testing in general - nothing to do with primary care."]}	https://dx.doi.org/10.1080/10810730.2015.1018563	*Client Attitudes;*Diabetes Mellitus;*Genetic Testing;*Health Behavior;*Risk Perception;Genome;Health;Health Attitudes;Health Promotion;Primary Health Care;Risk Factors;Type 2 Diabetes;Preventive Health Services;Genomics			No
Samantha	Cluster randomized trial of a multifaceted primary care decision-support intervention for inherited breast cancer risk	2006			23	5	537â€544	Wilson, BJ	https://www.cochranelibrary.com/central/doi/10.1002/central/CN-00570834/full				BACKGROUND: GPs are increasingly expected to meet the needs of patients concerned about their risk of inherited breast cancer, but may lack skills or confidence to use complex management guidelines. We developed an evidenceâ€based, multifaceted intervention intended to promote confidence and skills in this area. OBJECTIVE: To evaluate the effectiveness of the intervention in improving GP confide…	RAYYAN-INCLUSION: {"Samran"=>"Included"} | RAYYAN-LABELS: Samran | RAYYAN-INCLUSION: {"Samantha"=>"Excluded"} | RAYYAN-LABELS: Samantha | RAYYAN-EXCLUSION-REASONS: 5 | USER-NOTES: {"Samantha"=>["\"We used a self-completion questionnaire to assess referred patientsâ€™ beliefs about breast cancer risk factors\" --- did not measure patients' attitudes about primary care involvement in genetics testi…	10.1093/fampra/cml026	Breast Neoplasms [genetics, *prevention & control];Clinical Competence;Decision Making, Computerâ€Assisted;Decision Support Systems, Clinical;Family Practice [education, *standards];Female;Genetic Predisposition to Disease;Genetic Testing;Guideline Adherence;Humans;Patient Education as Topic [standards];Practice Guidelines as Topic;Referral and Consultation [statistics & numerical data];Risk Ass…			No
Samantha	The Impact of Whole-Genome Sequencing on the Primary Care and Outcomes of Healthy Adult Patients: a Pilot Randomized Trial	2017			167	3	159â€169	Vassy, JL	https://www.cochranelibrary.com/central/doi/10.1002/central/CN-01944650/full				Background: Wholeâ€genome sequencing (WGS) in asymptomatic adults might prevent disease but increase health care use without clinical value. Objective: To describe the effect on clinical care and outcomes of adding WGS to standardized family history assessment in primary care. Design: Pilot randomized trial. (ClinicalTrials.gov: NCT01736566). Setting: Academic primary care practices. Participant…	RAYYAN-INCLUSION: {"Samantha"=>"Included"} | RAYYAN-LABELS: Samantha | RAYYAN-INCLUSION: {"Samantha"=>"Included"} | RAYYAN-LABELS: Samantha	10.7326/M17-0188	Adult;Aged;Asymptomatic Diseases;Female;Health Behavior;Health Care Costs;Humans;Male;Medical History Taking;Middle Aged;Patient Acceptance of Health Care;Patient Reported Outcome Measures;Pilot Projects;Primary Health Care [*methods];Referral and Consultation [economics];Risk Assessment;Whole Genome Sequencing;Genomics;Genome			Yes	YES	YES						CAN'T TELL	CAN'T TELL	YES	CAN'T TELL	YES
Samantha	Uptake of cystic fibrosis testing in primary care: supply push or demand pull?	1993			306	6892	1584â€1586	Bekker, H	https://www.cochranelibrary.com/central/doi/10.1002/central/CN-00094476/full				OBJECTIVE: To determine the acceptability and feasibility of screening for carriers of cystic fibrosis in a primary care setting. DESIGN: Follow up study over 15 months of patients offered carrier testing by mouthwash. SETTING: A general practice in inner London. SUBJECTS: 5529 patients aged 18â€45 invited by various methods and combinations of methods (letter, booklet, personal approach) for te…	RAYYAN-INCLUSION: {"Janet"=>"Included", "klay.lamprell"=>"Included", "Samantha"=>"Included", "Romika"=>"Included", "Maryam"=>"Included", "Samran"=>"Included"} | RAYYAN-INCLUSION: {"Samantha"=>"Included"} | RAYYAN-LABELS: Samantha	10.1136/bmj.306.6892.1584	Adolescent;Adult;Anxiety;Comprehension;Cystic Fibrosis [*genetics];Family Practice;Feasibility Studies;Female;Genetic Carrier Screening [methods];Genetic Testing [methods, *statistics & numerical data];Humans;Information Dissemination;London;Male;Middle Aged;Mouthwashes;Patient Acceptance of Health Care [*statistics & numerical data];Patient Satisfaction;Primary Health Care;Cystic Fibrosis			Yes																		YES	YES	YES	YES	YES
Samantha	Patient acceptability of genotypic testing for hemochromatosis in primary care	2005			7	8	557â€563	Anderson, RT	https://www.cochranelibrary.com/central/doi/10.1002/central/CN-00531431/full				PURPOSE: Genetic screening can enable timely detection and treatment of hereditary hemochromatosis (HH). Little is known about patient acceptability of DNA testing as compared to conventional phenotypic testing. METHODS: Within the HEIRS Study, a large primaryâ€care screening study of HH and iron overload, we randomly assigned participants to receive brief information on either HH genotypic or p…	RAYYAN-INCLUSION: {"Janet"=>"Included", "klay.lamprell"=>"Included", "Samantha"=>"Included", "Romika"=>"Included", "Maryam"=>"Included", "Samran"=>"Included"} | RAYYAN-INCLUSION: {"Samantha"=>"Included"} | RAYYAN-LABELS: Samantha	10.1097/01.gim.0000177531.53338.65	Adult;Aged;Black or African American;Confidentiality;Female;Genetic Testing;Genotype;Hemochromatosis [*diagnosis, ethnology, genetics, *psychology];Humans;Iron [blood];Male;Middle Aged;Patient Acceptance of Health Care [ethnology, psychology];Patient Education as Topic;Primary Health Care;White People			Yes													YES	YES	YES	NO	YES
46
